# Supplementary material for: Targeting METTL3 protein by proteolysis-targeting chimeras: A novel therapeutic approach for acute myeloid leukemia
Source: Genes Dis. 2024 Nov 7;12(4):101452. doi: 10.1016/j.gendis.2024.101452 (PMC12126954; doi:10.1016/j.gendis.2024.101452)
Supplement: Multimedia component 2 [file mmc2.xlsx]

## Sheet: Sheet 1 - Differentially expres
Supplementary Table S4: Differential expression analysis using edgeR from RNAseq data
gene	logFC	logCPM	PValue
RP13-516M14.8	1.65101	1.44147	1.73684e-143
HLA-DRA	-0.902148	3.92106	2.56174e-126
FBXO10	1.28241	2.64093	5.10058e-121
DNHD1	0.927841	4.15621	2.18239e-115
AC144831.1	-2.27737	0.199363	2.23662e-113
RP13-516M14.10	1.8498	0.237107	3.94331e-86
FAM135B	0.643801	4.6331	3.78461e-82
APOL4	0.752706	2.89999	1.98765e-80
NEAT1	-0.593144	6.87202	4.40533e-75
SIRPB2	0.588202	4.06479	1.01353e-63
CTSH	0.729633	2.59963	1.85385e-62
TST	0.770498	2.82466	7.74027e-62
ITPK1	0.485115	5.02712	1.59929e-61
PDIA4	0.431612	5.93675	9.76932e-57
NCF1	-0.561613	6.14038	1.4945e-55
LAMTOR2	0.558282	4.93084	4.50598e-54
RP11-84C10.2	0.560156	5.45582	6.92745e-54
POLQ	0.455722	5.54056	5.48131e-52
RNASE2	0.455382	7.54143	1.46352e-50
NPTX2	0.477987	3.97444	7.41132e-47
RGS1	-0.796472	3.67998	2.15435e-46
CHCHD1	0.532771	4.40478	3.19316e-46
HLA-DPA1	-0.848766	1.30577	3.51033e-46
ADPRH	0.610991	2.47676	1.0111e-45
ARHGAP31	0.591641	3.9504	2.95348e-45
RP11-295P9.3	0.527184	3.9433	3.44869e-44
APOBR	0.465852	7.20565	4.5223e-44
GIMAP8	0.717372	1.86212	1.14323e-43
FTH1	-0.344289	9.23293	1.59996e-41
S100A8	0.611323	5.8044	1.75957e-41
SGK1	-0.572017	3.07764	1.77896e-41
F3	0.332532	7.69879	4.4964e-41
B3GALT4	0.748648	1.65733	4.23085e-40
RNASE3	0.582949	3.29194	7.29786e-40
SDS	-0.959067	1.04462	1.34767e-39
SPP1	-0.758888	3.91559	1.98718e-39
SYNPO	0.519966	3.06684	2.0895e-39
SLCO3A1	0.464456	3.86541	7.2431e-39
CSF1R	0.408289	5.11512	1.25996e-38
DDIT3	-0.738761	3.91614	6.94812e-38
GON7	0.591501	3.65584	2.85743e-37
MIR600HG	-0.491042	3.27266	3.99942e-37
C2orf69	0.435954	3.97765	1.0629e-36
PECAM1	0.343273	7.50029	3.58636e-36
RP11-159D12.8	0.715673	1.37609	4.82592e-36
OBSL1	0.451246	4.38149	9.98539e-36
AC144831.3	-2.36873	-1.9733	2.07936e-35
MRPL41	0.491584	4.39733	1.29424e-34
SPOCK2	0.900246	0.600366	1.41058e-34
ANKRD18DP	-0.487504	4.27466	1.49167e-34
KIAA1429	0.332066	6.49039	3.13188e-34
PPM1G	0.37677	7.14064	4.88539e-34
SLC5A3	-0.471405	4.7456	3.19528e-33
ADAMTS14	0.416035	3.79616	3.64378e-33
SDF2L1	0.608638	3.44621	4.99793e-33
SREBF2	-0.310085	7.0201	7.77057e-33
NFAM1	0.354373	4.72386	2.10678e-32
LLPH	0.398548	4.86893	7.60061e-32
PRPS2	0.392083	4.6677	1.52913e-31
CR1	0.663615	1.60113	2.69843e-31
PYURF	0.404602	4.20978	4.3955e-31
RHOG	0.329625	5.89269	5.18128e-31
TUBA4A	0.359453	5.34714	5.48909e-31
CD82	0.364126	5.44231	7.91491e-31
RNA5-8S5	3.82181	2.18094	2.63346e-30
S100A9	0.464695	5.99909	2.12611e-29
OLIG1	0.35454	5.35253	2.93367e-29
RPS6KA2	-0.427348	3.03685	3.2465e-29
LDLR	-0.36408	5.01552	3.27664e-29
LINC00304	1.61714	-1.40677	5.35544e-29
PRTN3	0.340271	6.93737	6.35133e-29
TNXB	-0.72351	1.05399	1.41105e-28
LINC01252	1.421	-1.1458	3.57876e-28
PGD	0.283114	7.04115	3.80826e-28
DNAJB6	0.311719	5.94568	4.17812e-28
RNF6	0.321431	5.78222	6.61357e-28
FOS	-0.371351	4.57852	8.73629e-28
ASF1B	0.329412	5.5859	9.77811e-28
IL4I1	0.358204	4.15757	2.01887e-27
VCPKMT	0.436728	2.81192	2.34741e-27
GTF2H5	0.45261	3.92819	4.26369e-27
PPP1R15A	-0.414266	5.19821	6.38001e-27
ASNS	-0.365276	4.75109	9.36863e-27
MXD1	0.442847	4.70795	1.86131e-26
DUSP5P1	-0.519501	2.04301	2.21618e-26
RALBP1	0.330971	6.05435	3.57254e-26
USP1	0.278491	6.08722	3.69213e-26
FCN1	1.0884	-0.128542	4.59039e-26
WARS	-0.337603	6.56692	8.88109e-26
CTD-2562J17.6	0.367665	4.66435	9.12834e-26
RP11-465B22.3	-0.481902	2.36907	1.14685e-25
KIF14	0.35029	6.06029	1.34829e-25
KNTC1	0.285048	7.17874	1.42298e-25
HNRNPF	0.259923	7.97221	1.52829e-25
RP11-417L19.2	1.1727	-0.765042	2.37853e-25
TBC1D1	0.273672	6.53535	7.11004e-25
MT-CYB	0.310205	10.246	1.05036e-24
FEN1	0.343027	5.85012	1.05808e-24
CD84	0.545991	4.14752	2.13161e-24
H1FX	0.344067	5.7012	3.06561e-24
ATP6V0A1	-0.317891	5.61021	7.70634e-24
LACTB	0.336453	5.00887	8.34748e-24
DPM3	0.414259	3.36318	8.45311e-24
MKI67	0.341399	8.53146	9.50547e-24
NAV3	0.389795	6.24498	1.33659e-23
GS1-114I9.1	0.730767	1.03217	1.48721e-23
CEP295NL	-1.06002	-0.628097	1.72321e-23
GDF15	-0.956004	-0.316531	2.1707e-23
CTSZ	0.306332	6.81322	2.45869e-23
ETS2	0.263676	6.07635	2.57503e-23
PVT1	-0.365376	3.9042	3.65941e-23
SESN2	-0.341601	3.70289	4.16756e-23
GSDMB	0.431819	4.20921	6.00064e-23
C9orf40	0.367964	3.83966	8.91604e-23
ADGRE1	0.719719	0.837181	9.20749e-23
FBXO4	0.34563	3.77305	1.06557e-22
WFIKKN1	1.2697	-1.1059	1.43117e-22
RABIF	0.45689	2.88942	2.14196e-22
RP11-143M1.3	0.680145	0.682174	2.46476e-22
PRCC	0.300766	5.63367	2.974e-22
SQLE	-0.404494	2.63024	3.73234e-22
FAM65B	0.726789	0.670284	3.90343e-22
MYOM1	-0.736382	1.1531	4.06165e-22
GPR85	0.448661	2.57535	4.6173e-22
SLC29A2	-0.360201	4.24706	4.70048e-22
BCL10	0.371626	3.64263	5.37982e-22
ADM	-0.321713	5.79125	8.10742e-22
LRG1	0.282521	5.54174	8.7858e-22
CTSG	0.272862	8.22014	8.79284e-22
OCSTAMP	-0.614448	1.14973	1.00283e-21
TERF2	0.314668	4.76802	1.23984e-21
MCM3	0.243102	7.81689	1.34642e-21
FAM111A	0.256596	6.09139	1.42188e-21
TRIB3	-0.417212	4.27328	1.51685e-21
NPM1	-0.275494	9.61742	1.51899e-21
NDRG1	-0.367325	8.28373	1.63349e-21
CYLD	0.319659	5.82898	1.69709e-21
RGS16	-0.394261	6.05944	1.75482e-21
GLIPR1	0.321487	5.80075	1.91872e-21
NOP10	0.324636	5.37887	2.02922e-21
CXorf21	0.285925	6.24874	2.32045e-21
S100A12	0.628352	0.863384	2.39084e-21
CTSC	0.24581	6.73738	2.45995e-21
ZNF431	0.334414	5.56428	2.79246e-21
EMP1	-0.718894	0.695914	2.94861e-21
HLA-DQA1	-0.99728	0.292245	3.17264e-21
MANF	0.375432	3.89487	3.73572e-21
UBALD2	0.278521	5.80003	4.46645e-21
SCYL2	0.307281	5.80945	5.55315e-21
THAP10	0.452384	2.17873	6.06692e-21
NKX3-2	0.523264	2.20992	6.44618e-21
CACNA1A	0.292357	5.68858	7.37731e-21
PEX6	0.317111	5.66767	8.22332e-21
GEMIN6	0.398691	3.5396	8.37835e-21
BBC3	-0.372862	3.3981	8.42902e-21
RPS27L	-0.289072	5.36533	8.66508e-21
PRLR	0.734603	0.294922	9.44518e-21
CYP27B1	0.532389	1.4648	9.78677e-21
ZYX	-0.231096	7.69613	1.05964e-20
AOC1	1.10737	-0.950089	1.15945e-20
MTHFD2	-0.225179	7.3708	1.21199e-20
GPR162	0.444707	2.1649	1.3261e-20
ZNF137P	0.469151	1.91623	1.59351e-20
DNAJB13	1.40754	-1.48952	1.59638e-20
TRAM2	0.303756	5.23193	1.63854e-20
CCDC136	0.356661	3.52877	1.64466e-20
ADA	-0.32184	4.7676	1.70698e-20
SOD2	-0.243875	6.50679	2.09729e-20
ARL6IP5	0.273021	6.27189	2.24864e-20
TMEM240	-0.82723	-0.0451559	2.42151e-20
NCF1C	-0.355946	5.53634	2.82446e-20
LYSMD3	0.313881	4.21771	3.36189e-20
OGDH	0.261768	6.21302	3.42175e-20
NUDT3	0.253663	6.63809	3.43469e-20
RP11-448G15.3	0.626581	0.802654	3.49145e-20
AGT	0.583637	1.45237	3.68313e-20
NIFK-AS1	-0.475477	2.63065	3.97495e-20
ATR	0.296017	4.93132	3.99929e-20
NUDT6	0.365556	3.3972	4.7996e-20
CTB-138E5.1	0.435377	2.83738	5.995e-20
PGGHG	-0.43589	5.0049	6.22493e-20
TNR	0.782012	1.29636	6.61292e-20
NAMPT	-0.282932	4.61377	8.20683e-20
C6orf203	0.344871	3.85707	8.43429e-20
MIR29A	-1.21714	-1.36768	1.22319e-19
CDKN2C	0.29544	6.33388	1.25718e-19
RP11-196B3.1	-1.08896	-0.979221	1.32967e-19
ALDOC	-0.413641	6.10517	1.59547e-19
NEXN	0.372301	3.25225	1.61456e-19
HLA-DRB1	-0.774708	0.053546	1.63579e-19
CLPB	0.286235	4.9074	1.77298e-19
ETS1	0.345095	5.05552	1.78415e-19
AZU1	0.275414	9.51677	1.84226e-19
TYMSOS	0.629015	0.653364	1.91551e-19
RPSAP4	4.66401	-3.82932	1.91562e-19
SURF4	0.226125	7.20961	1.94321e-19
GOLPH3L	0.299643	4.5876	2.06139e-19
RPS6KC1	0.343822	3.79831	2.07676e-19
SMAD6	0.394306	2.91168	2.22467e-19
LINC00926	0.240103	6.62638	2.44409e-19
SQSTM1	-0.261331	7.05079	2.56958e-19
S1PR4	0.823512	-0.165884	2.8175e-19
KLF4	0.372306	3.8131	3.16194e-19
BIRC2	0.306151	4.76316	3.74804e-19
ADGRD1	-0.430075	3.10463	3.9654e-19
CD302	0.313507	4.03271	4.25631e-19
ADM2	-0.549438	1.91231	4.41504e-19
CTC1	-0.291989	3.99632	5.13006e-19
IRX3	0.319917	5.7054	5.31836e-19
CYP4V2	0.319711	4.53177	7.07673e-19
MS4A6A	0.290868	5.08563	1.27702e-18
CHST11	0.254679	7.53574	1.34876e-18
SAT1	-0.246896	6.53017	1.4612e-18
RP5-994D16.11	1.12436	-1.14304	1.55334e-18
MSL1	0.213918	6.88652	1.61056e-18
PCYT1A	0.324271	4.67969	1.72328e-18
ZMPSTE24	0.321277	4.22634	1.83604e-18
CD300E	-0.34864	3.05677	2.06537e-18
AC079922.3	0.661813	0.761245	2.12612e-18
CPPED1	0.311144	4.6104	2.21447e-18
DNAJC9	0.292755	5.53606	2.28183e-18
ATP6V0E1	0.247947	5.51687	2.31113e-18
MXI1	-0.290188	6.57641	2.51936e-18
PRDM2	0.31225	5.0557	2.71753e-18
CD74	-0.223558	7.50868	2.89608e-18
CTA-390C10.10	-0.580388	1.60454	2.99393e-18
TUBB4B	0.243162	6.67019	3.41781e-18
HILPDA	-0.336843	5.59807	3.60209e-18
HSPA7	-0.280206	6.86739	3.85463e-18
TAPBP	0.231324	6.64482	3.96461e-18
MFSD6	0.365781	2.73849	3.99768e-18
SHCBP1	0.245156	5.76097	4.83543e-18
TREM1	0.696585	0.900837	5.20976e-18
RBM15	0.361886	4.59251	6.36286e-18
STAR	0.24903	5.46092	7.42751e-18
RP11-342K2.1	-1.18362	-1.39755	7.88747e-18
C1orf216	0.310421	3.9303	8.64417e-18
MORC2	0.253587	5.08721	1.12509e-17
SLC9A3R1	0.269554	5.08668	1.14635e-17
CAMK1D	0.282588	5.04993	1.16446e-17
HIST1H2BD	0.433237	2.78057	1.2368e-17
SIRPA	0.2143	6.66322	1.2381e-17
RBBP9	0.340458	3.14724	1.41818e-17
ALAS1	-0.245277	6.29497	1.51748e-17
CRYBG3	0.370377	5.14268	1.55052e-17
KRCC1	0.31367	4.39961	1.55774e-17
NRGN	0.287289	5.24108	1.58794e-17
TMEM81	0.585245	0.953657	1.91126e-17
RITA1	0.275252	4.67554	1.92296e-17
TMEM147-AS1	0.325831	3.98778	2.12184e-17
RP5-1074L1.4	-0.383407	3.35094	2.3452e-17
BFAR	0.249026	5.24127	2.45704e-17
C18orf32	0.472111	1.73504	2.50823e-17
OSBPL11	0.320211	3.51362	2.67048e-17
MVK	-0.335324	2.86702	3.07549e-17
LYZ	0.273371	9.35793	3.18482e-17
TK1	0.280027	5.70919	3.24366e-17
ADORA1	-0.576159	0.805423	3.38746e-17
SYK	0.219876	6.64718	3.4917e-17
TACC3	0.241377	6.44063	3.52305e-17
ACAT2	-0.352347	4.94307	3.78967e-17
ZNF787	0.286548	4.82837	4.11128e-17
FAAP100	-0.292571	5.05668	4.25298e-17
SUV39H1	0.294981	4.181	4.78918e-17
SIGLEC17P	0.94212	-0.773497	6.20037e-17
MARCKSL1	0.274435	5.53876	6.46715e-17
FARS2	0.31943	3.17756	6.61718e-17
H2AFV	0.229066	6.48023	7.05826e-17
NACC2	0.220844	6.46358	7.0893e-17
TMED7	0.279168	4.52684	7.14235e-17
ELOVL6	0.531808	1.37281	7.53605e-17
C5	0.352948	2.53348	7.6016e-17
RP11-16C1.2	-1.10976	-0.759939	7.76325e-17
LPAR6	-0.411467	2.03112	8.29824e-17
CAPS	0.347895	3.00792	9.33292e-17
TMPO	0.213876	7.83018	9.7319e-17
EHD4	0.275749	4.15139	1.08607e-16
SLC7A5	-0.217395	6.84167	1.15923e-16
UQCRC2	-0.202522	6.98415	1.16063e-16
RP11-75C10.6	-0.832349	0.717924	1.46588e-16
MNDA	0.342887	4.19658	1.46613e-16
ROCK1	0.278931	6.7032	1.48829e-16
UQCRFS1	0.255987	6.17637	1.73768e-16
CTU1	0.337629	3.11418	1.75865e-16
CDKN1A	-0.249724	7.53484	1.82812e-16
TMPO-AS1	0.294287	4.80421	1.92996e-16
FAM43A	0.262613	4.99733	1.99091e-16
RIMBP3	0.426983	1.82268	2.23585e-16
CHURC1	0.281777	4.4942	2.24827e-16
CCL3	-0.433011	1.97966	2.42442e-16
C4orf3	0.252301	6.26017	2.49972e-16
TIMM17A	0.273458	5.81199	2.67517e-16
CCL20	-0.780781	-0.290281	2.71753e-16
RIN3	0.295096	4.28839	2.87125e-16
SLC9A7	-0.557909	0.90493	2.88328e-16
MAP2K6	0.483272	1.28053	3.01702e-16
STON1	0.289371	3.49774	3.12301e-16
CSGALNACT2	0.229362	5.51411	3.34324e-16
MRPL36	0.317129	4.35952	3.34605e-16
ZNF248	-0.318659	3.30105	3.45738e-16
SHH	0.350253	2.56414	3.60094e-16
SOCS1	0.321589	3.50596	4.36399e-16
RP11-723O4.9	0.810787	-0.352077	4.51404e-16
ENO2	-0.375321	5.67468	4.62154e-16
HMOX2	0.356903	4.27329	4.85048e-16
ALDOA	-0.251373	10.3376	4.89443e-16
RNPEPL1	0.258937	4.94303	5.00749e-16
FOXM1	0.285335	5.61591	5.21826e-16
SYTL1	-0.338233	5.57514	5.33893e-16
ANKRD50	0.308601	4.16126	6.36555e-16
MCEMP1	0.298514	4.04175	6.63482e-16
HLA-DPB1	-1.04624	-1.23501	7.54514e-16
AATBC	0.461581	1.49122	7.76904e-16
CCL4L2	-0.373553	2.12786	7.80039e-16
ATP5B	-0.205835	9.49069	7.81982e-16
MRPL16	0.27527	5.01232	8.21987e-16
APBA2	0.289205	4.84255	8.38842e-16
DPYSL3	-0.289551	5.07263	8.59421e-16
NQO1	0.283482	3.53879	8.71886e-16
MRPL44	0.25566	5.19925	9.4838e-16
HMGCR	-0.240957	4.96167	9.62731e-16
ANXA8L1	0.465119	1.39058	1.00511e-15
TPP1	0.251546	7.77895	1.04013e-15
FBXO39	0.466791	1.60308	1.16584e-15
ACRBP	0.388106	1.97767	1.16815e-15
FAM200B	0.330568	2.81006	1.19608e-15
ASS1	-0.234198	8.23079	1.32594e-15
TCEA1	-0.227374	7.14948	1.33114e-15
ECM1	0.245965	5.51073	1.38552e-15
LSP1	-0.437654	4.21659	1.47763e-15
GBE1	-0.265591	6.32386	1.51546e-15
SBF1	-0.260252	6.01624	1.53413e-15
CTSB	-0.242595	8.63447	1.62157e-15
LINC01299	1.17458	-1.55249	1.96102e-15
COA4	0.287354	5.25393	2.25942e-15
RP11-582J16.5	0.381849	2.36479	2.26282e-15
NDST1	0.229462	6.10609	2.49387e-15
CYP26B1	0.438109	1.75263	2.67959e-15
MYLK3	-0.495739	1.24875	2.95293e-15
CCT8	-0.217179	8.46883	3.03115e-15
TRAP1	-0.208139	6.70967	3.03341e-15
SMIM15	0.242867	5.2085	3.10228e-15
XPOT	-0.207815	7.96901	3.36565e-15
HSPH1	0.207774	7.11936	3.54841e-15
SLC35B3	0.252377	4.50209	3.55918e-15
RP11-477D19.2	-0.557862	0.701644	3.57049e-15
P4HA1	-0.255414	7.2897	3.60098e-15
TMOD2	0.526105	1.82025	3.99634e-15
RN7SL5P	-2.71262	-1.29883	4.18066e-15
YJEFN3	-0.329307	3.43153	4.71378e-15
CCR7	-0.558466	1.30509	4.72248e-15
ISOC2	0.280612	4.45163	4.76396e-15
RPL24	-0.202616	8.76584	5.48668e-15
HNRNPLL	-0.228078	5.15917	5.81443e-15
CCND2	-0.234883	5.92878	5.95701e-15
CD2BP2	0.318381	4.89278	6.15653e-15
TUBB	0.190501	10.131	6.22294e-15
PINK1-AS	-0.427614	1.80284	6.23264e-15
KIF26B	0.306393	5.49371	6.35091e-15
PHAX	0.238194	4.39511	7.56398e-15
RHBDF2	-0.296085	4.47564	8.08738e-15
NOP9	0.250566	5.57693	8.50686e-15
C11orf68	0.306079	3.60602	8.78322e-15
KAT14	0.293888	4.03002	9.06383e-15
RNASE6	0.260567	4.09415	9.63615e-15
PPARGC1A	0.714055	0.0398131	9.97183e-15
HMGN4	0.274134	5.28676	1.11122e-14
PLXND1	0.186242	8.11712	1.11368e-14
HMGCS1	-0.263187	4.26472	1.13532e-14
EBI3	-0.381131	2.41682	1.13813e-14
LINC01569	0.414562	2.88184	1.28618e-14
MT-ND3	0.305767	7.98855	1.30116e-14
GSDMD	0.303053	4.44216	1.30539e-14
SLC26A2	0.314296	3.2722	1.31237e-14
DHFR2	-0.401739	1.99798	1.31656e-14
TXLNGY	0.277693	6.09276	1.34878e-14
TRAPPC5	0.321679	2.94299	1.35487e-14
MAN2B2	0.26658	5.28862	1.39034e-14
C19orf43	0.218405	6.96708	1.41355e-14
NUP210	0.198748	7.49428	1.45857e-14
MRPL34	0.25138	4.89921	1.53961e-14
RP11-415F23.3	1.41787	-2.13603	1.67238e-14
INTS6-AS1	0.363642	2.91973	1.69126e-14
NLRP1	0.302727	4.54573	1.71732e-14
PDCD4-AS1	0.47422	1.62953	1.74601e-14
ECE2	0.350085	2.80144	1.87997e-14
FAM162A	-0.30596	5.21014	1.9139e-14
HOMER3	0.257148	6.08771	1.97354e-14
TRIM58	0.321274	3.03323	2.08914e-14
SLC25A46	0.244232	5.59	2.14152e-14
TRIM26	0.253964	4.78576	2.33633e-14
OPLAH	-0.291287	3.55629	2.79631e-14
SLC2A14	-0.416844	2.72908	3.14537e-14
ABCA1	0.448078	5.29134	3.20884e-14
UBE2R2	0.22543	6.04282	3.21825e-14
RPS6KA3	0.23395	6.25437	3.22398e-14
TINF2	0.273065	4.39699	3.24947e-14
CEP55	0.227207	4.90685	3.34427e-14
PNP	0.217198	5.74565	3.53408e-14
CENPF	0.196464	8.01541	3.70184e-14
GS1-124K5.11	0.366294	2.21064	3.8303e-14
CTA-941F9.10	-0.394327	2.45362	3.85571e-14
HOMER2	0.267673	4.23559	3.96763e-14
SIX5	0.302138	2.85521	3.9786e-14
DMWD	0.275714	4.30757	4.06597e-14
SLC45A3	0.237042	4.69521	4.11619e-14
TCHH	1.37182	-2.15306	4.2115e-14
NCF1B	-0.365141	5.14479	4.28697e-14
CENPV	-0.303405	3.58756	4.3057e-14
TIMM23	0.262141	4.88182	4.34436e-14
UQCR11	-0.319692	2.54557	4.50167e-14
ARRDC2	-0.255693	4.88339	4.6693e-14
LSS	-0.32805	4.27662	4.71875e-14
TSPOAP1-AS1	0.257444	5.07288	4.7773e-14
ELK3	0.258636	4.5293	4.77837e-14
GGACT	0.392385	2.99375	5.04119e-14
SH3BGRL3	0.213896	6.52286	5.27653e-14
PASK	0.233618	5.34016	5.31777e-14
MRPS12	0.284902	5.12851	5.4644e-14
CAMK1	-0.3298	3.3544	6.10937e-14
ESD	-0.214513	6.22083	6.12709e-14
C4orf46	0.259556	4.29043	6.88132e-14
VN1R81P	0.443007	1.45665	7.37119e-14
ARHGAP30	0.20727	7.96755	7.451e-14
MTIF3	0.233607	4.49792	7.67889e-14
VARS2	0.251481	4.52667	7.84055e-14
TEX264	0.285652	4.75228	7.96368e-14
ZNF646	0.221445	5.53847	8.23978e-14
LRR1	0.275274	4.13041	8.3819e-14
VKORC1L1	0.225104	5.23238	8.74008e-14
DDIT4	-0.227919	8.52202	8.9538e-14
CBLL1	0.288386	4.6983	9.20847e-14
RELL2	0.273482	4.57969	9.57182e-14
EID1	0.212398	6.10438	1.00416e-13
CYC1	-0.263641	6.86549	1.02557e-13
ANGEL2	0.237883	5.26414	1.07582e-13
PAQR4	0.268479	3.9705	1.09104e-13
RP11-145P16.2	4.08143	-4.30941	1.12613e-13
EIF2B2	0.288736	3.34851	1.35016e-13
PFKFB4	-0.27586	6.09323	1.35097e-13
BAG6	-0.200199	7.88397	1.37418e-13
CTH	-0.42889	1.37296	1.38245e-13
INIP	0.238836	4.72102	1.43547e-13
RP2	0.259831	4.99886	1.6207e-13
CNTF	0.803157	-0.552634	1.64787e-13
GPI	-0.207346	8.56477	1.69941e-13
RP5-882C2.2	0.371653	2.20505	1.71975e-13
SH3GLB1	0.230151	5.14355	1.73247e-13
NOD2	0.239051	4.12198	1.75798e-13
DNAJA1	0.218587	6.64052	1.76855e-13
SACS	0.268562	6.68875	1.79758e-13
PPA1	-0.218163	6.53678	1.80359e-13
VPS29	0.262278	6.19311	1.85021e-13
RP11-723O4.2	0.69728	0.185251	1.856e-13
MIS18BP1	0.211144	6.52904	1.94786e-13
CENPB	0.224279	6.17842	1.95537e-13
MRPL14	0.271244	4.88296	2.10659e-13
ENO1	-0.215773	10.8926	2.13706e-13
ZNF469	0.371022	3.43347	2.19826e-13
METTL9	0.210579	5.47757	2.20846e-13
GPCPD1	-0.217005	6.52869	2.25058e-13
RP11-1057B6.1	-1.44189	-2.4263	2.43842e-13
SARM1	0.581885	0.303344	2.58352e-13
GRPEL1	0.210555	5.51427	2.78989e-13
AIFM3	0.340975	2.18659	2.88689e-13
MRPS11	0.262213	4.0572	3.07841e-13
IFI27	-0.560913	0.555314	3.1173e-13
IGF1R	0.261267	5.37929	3.2395e-13
TMEM160	0.269366	3.32233	3.36946e-13
MARCH1	0.545133	2.20859	3.49093e-13
C19orf68	0.282809	3.9954	3.50538e-13
CCL5	-0.294714	5.82082	3.59793e-13
MT-ND2	0.210205	9.1208	3.78162e-13
CX3CR1	0.252143	4.39192	3.86168e-13
METTL4	0.325795	3.06941	3.87076e-13
ZNF264	-0.305114	4.26608	3.93573e-13
STK35	0.272217	4.63609	4.08486e-13
UBTF	0.192545	6.81721	4.11263e-13
CASP1	-0.252065	4.49421	4.23489e-13
SHC3	0.68818	0.0206493	4.51572e-13
SERPINB8	0.236538	4.26432	4.66704e-13
LTA4H	-0.182375	6.32139	4.74812e-13
NECTIN1	0.296571	2.97249	4.80467e-13
SPR	0.311668	2.52106	5.12024e-13
FARSB	-0.215094	5.15799	5.18881e-13
CH17-140K24.2	4.46361	-4.42824	5.24797e-13
ZNF714	0.257112	5.24554	5.30868e-13
EFCAB12	0.464842	1.04229	5.32e-13
NAT6	0.288738	3.52487	5.32525e-13
HOTTIP	0.348639	2.53988	5.37599e-13
NHLRC2	0.274551	5.50574	5.88575e-13
IFNGR1	0.242172	5.88307	6.02625e-13
ATP2A1	-0.423047	1.85712	6.20644e-13
RP5-1007H16.1	2.07028	-3.2629	6.37218e-13
NFXL1	-0.263201	4.8351	6.37922e-13
MRPL2	-0.236333	4.98085	6.41165e-13
RP1-39G22.7	-0.412304	1.43629	6.47502e-13
TMEM37	1.19182	-1.79304	6.59535e-13
GLIPR2	0.253071	4.19771	7.14558e-13
AMN1	-0.350392	2.0279	7.31208e-13
ICK	0.280103	3.65707	7.3478e-13
RP11-728F11.4	-0.558627	0.755281	7.41486e-13
KLHL5	0.338721	3.05848	7.59057e-13
SNX20	0.218591	5.8153	7.83553e-13
COX19	-0.233703	4.55003	8.15595e-13
UQCRC1	-0.22012	6.87125	9.57715e-13
KBTBD4	0.273549	3.77223	1.00296e-12
LILRB2	0.453978	1.23042	1.00352e-12
PLIN2	-0.32239	5.16254	1.16297e-12
RAB13	-0.204592	6.57065	1.19537e-12
COQ2	0.269989	3.72214	1.19752e-12
PBDC1	-0.31341	3.14196	1.25266e-12
CTD-2192J16.20	-0.842395	-0.966417	1.2839e-12
CTC-487M23.6	1.2052	-1.92853	1.33315e-12
NUDT16	0.409974	1.33568	1.34406e-12
ZNF738	0.22256	4.51991	1.40498e-12
RAP2A	0.214815	6.39634	1.432e-12
PMS1	0.252425	4.46251	1.46067e-12
SNX2	-0.209635	6.05032	1.46989e-12
CTSL	-0.370805	2.66744	1.49217e-12
EIF2S3	-0.180886	8.21045	1.49254e-12
TEX29	1.18751	-1.92842	1.51688e-12
ZDHHC3	0.218728	5.32122	1.53409e-12
XRCC1	-0.222252	4.35829	1.55823e-12
ALOX15	0.795676	-0.720316	1.56253e-12
HSDL1	0.241802	4.00646	1.60747e-12
RGCC	-0.322844	3.39399	1.61565e-12
SLC17A5	-0.238667	3.94556	1.6621e-12
OGFR	0.219511	5.60725	1.77535e-12
LAMP5	0.207451	6.84847	1.78249e-12
RP11-305E6.4	0.569793	0.652698	1.84033e-12
RNF34	0.195983	5.98121	1.92555e-12
SNHG15	-0.246538	5.41918	1.98628e-12
CD93	0.237644	5.04957	2.03553e-12
FPGT	0.282385	2.87795	2.074e-12
TPST2	0.243316	5.23974	2.15358e-12
CCDC97	0.237904	4.79191	2.19094e-12
MBLAC2	0.251055	3.66948	2.2006e-12
RP11-611O2.1	-0.940279	-1.20808	2.22797e-12
MRAS	0.257136	4.11536	2.31269e-12
GADD45B	-0.229048	5.58377	2.34326e-12
P2RY11	0.236105	3.73322	2.35487e-12
ADARB1	0.236235	4.94301	2.40417e-12
MAMDC4	-0.389928	2.28808	2.42835e-12
ICAM1	-0.207755	5.55562	2.45157e-12
NIPA2	0.226576	5.99788	2.47402e-12
PKIB	0.444006	1.85428	2.57321e-12
CRK	0.226392	4.19218	2.58111e-12
NHSL2	0.328399	4.96826	2.72083e-12
STRAP	-0.206456	5.85463	2.74072e-12
OLA1	-0.200162	6.19836	3.01221e-12
VDAC2	-0.220138	6.59245	3.02156e-12
FAM101B	0.20166	6.06623	3.04425e-12
C3orf80	0.231342	4.1438	3.1134e-12
RP11-318A15.2	-1.63032	-2.81443	3.13675e-12
TARS	-0.16854	7.5304	3.20189e-12
RSL24D1	-0.190445	7.24923	3.20288e-12
P2RX4	-0.245242	5.15121	3.38404e-12
PDIA3	0.180663	7.33395	3.39303e-12
EPB41L4A-AS1	-0.272439	4.39874	3.45145e-12
WDR19	-0.313297	3.02772	3.80469e-12
NDUFS2	-0.213989	7.19789	4.00348e-12
RWDD3	0.463564	0.806635	4.1285e-12
KCTD20	0.176847	6.65327	4.22297e-12
ZNF703	0.289924	2.68488	4.4429e-12
ATP5C1	-0.188354	6.39483	4.8954e-12
LILRA1	0.298783	3.6549	5.00719e-12
RP11-274B21.9	0.986305	-1.47552	5.2363e-12
UBAC2-AS1	0.497984	1.27928	5.61839e-12
C19orf24	0.278416	4.4233	5.67559e-12
PPP1CC	0.165884	7.82632	5.72312e-12
RBMX2	0.302636	3.95614	6.07967e-12
P2RX7	-0.207065	6.02021	6.08538e-12
CFP	0.337213	2.43076	6.10866e-12
ZNF460	-0.888275	0.957374	6.49788e-12
MAP2K2	-0.212154	6.3229	6.73673e-12
PPP2CA	0.21412	5.7217	6.78288e-12
SLC30A1	0.322049	4.95072	6.94418e-12
IZUMO4	-0.369381	2.83995	6.98515e-12
BAZ1B	0.176572	6.8253	7.12693e-12
DOK3	0.203262	6.20871	7.16138e-12
METTL13	0.240322	5.73116	7.52589e-12
COG6	-0.231919	4.45576	7.64804e-12
FCER2	-0.246139	5.42853	7.8242e-12
ABHD15	0.290526	3.66689	7.83351e-12
B4GALT4	0.309414	2.68698	7.92919e-12
ATF4	-0.193242	7.80106	8.10283e-12
RFFL	0.263488	3.59104	8.16001e-12
S100A3	0.563949	0.204966	8.1652e-12
KRT18	-0.306246	2.82702	8.48056e-12
CTC-487M23.5	1.07861	-1.77035	8.48676e-12
NFATC1	-0.19991	6.04835	8.58264e-12
TVP23C	-0.348366	1.83326	8.98035e-12
SERPINB1	0.191938	6.02696	9.18456e-12
CDA	0.823298	-1.00543	9.58414e-12
NEK2	0.219278	4.65486	9.74222e-12
FKBP5	0.18658	6.61784	9.81207e-12
CLCN6	-0.263259	3.97516	9.84396e-12
AC002310.12	-0.560174	0.131151	1.0313e-11
TRAF1	-0.400451	2.18454	1.03809e-11
C10orf54	0.215217	5.5947	1.09379e-11
CMB9-22P13.1	-0.494233	1.05432	1.15559e-11
MS4A3	0.25479	3.96427	1.16421e-11
PSD3	0.430256	2.70255	1.17064e-11
CCT4	-0.177437	7.41746	1.17147e-11
FAH	-0.20701	5.25291	1.18092e-11
PDRG1	-0.259065	3.66277	1.1945e-11
MASTL	0.210548	4.54495	1.20534e-11
METTL16	0.20215	4.84878	1.21676e-11
PLAC8	-0.194309	6.2497	1.25607e-11
FHDC1	0.549853	0.596806	1.29044e-11
KIFC1	0.181939	6.13126	1.2923e-11
MED18	0.234793	4.00764	1.31513e-11
SENP6	0.191978	6.17974	1.31924e-11
THG1L	0.285264	4.18707	1.36011e-11
AHR	-0.301824	2.46491	1.36343e-11
RP1-30M3.5	0.626555	-0.0352771	1.42736e-11
MYBL2	0.223565	6.65742	1.43831e-11
SUMO1P1	-0.462055	1.32386	1.5336e-11
ANXA8	0.30669	4.29254	1.56148e-11
TCF19	0.238564	5.32571	1.57366e-11
PIP4K2A	0.200338	6.17701	1.78739e-11
MPRIP	0.187579	6.85652	1.89658e-11
TIGAR	0.331655	2.73296	1.89782e-11
RASL11A	0.473189	0.675968	1.90253e-11
CTNND1	0.262895	3.53454	1.93873e-11
ZFP36	-0.203263	6.51732	1.95822e-11
CARD6	0.252095	3.79383	1.95837e-11
GPN3	-0.205719	5.29203	2.03554e-11
FAM86DP	-0.281031	2.61049	2.06284e-11
SMIM8	0.272893	3.26872	2.10743e-11
RAD1	0.229308	4.92487	2.11788e-11
RCN3	-0.346054	2.18887	2.13048e-11
RP11-196G18.22	0.264518	3.99444	2.22466e-11
LMO4	0.185088	6.1085	2.26707e-11
XRCC2	0.22789	4.15696	2.28788e-11
PRR7	0.339749	2.44886	2.31631e-11
LINC00324	0.647703	-0.32788	2.31637e-11
CLEC11A	0.219278	8.7429	2.35891e-11
RIOK3	-0.194016	6.22739	2.48053e-11
USP49	0.225296	4.85757	2.53674e-11
ZNF436	-0.289385	3.9895	2.67145e-11
PKNOX1	0.207915	4.2296	2.69837e-11
IL32	-0.367264	2.36335	2.69934e-11
RP11-1259L22.1	0.315778	3.02863	2.74568e-11
WNK4	0.744137	-0.169643	2.7611e-11
MVD	-0.265408	4.18272	2.80004e-11
APEX2	0.291298	4.43042	2.85472e-11
C17orf67	0.39056	1.36387	2.86036e-11
SLC48A1	0.317331	3.41472	2.86467e-11
ANKRD37	-0.352914	2.65697	3.01353e-11
TRIM14	0.201513	5.48995	3.0566e-11
NPM1P39	-0.93435	-1.37508	3.17666e-11
FDX1	0.273588	3.16976	3.2288e-11
PLPPR3	0.195594	7.03784	3.27734e-11
RP11-53O19.3	0.231996	4.1429	3.2816e-11
MEA1	0.253482	4.71049	3.3933e-11
TBCCD1	0.272071	2.95176	3.53352e-11
RP11-848P1.9	0.664973	0.129472	3.58495e-11
ATP6V1H	-0.237654	4.48993	3.58996e-11
DLX5	0.220028	3.94949	3.61238e-11
ELANE	0.201794	7.07143	3.64718e-11
MTND2P28	0.245008	4.7097	3.6755e-11
MIR4534	-0.427265	1.7406	4.02195e-11
PGP	0.294254	3.56538	4.06616e-11
ADSL	-0.211911	6.0997	4.20663e-11
MLLT1	0.187648	6.38715	4.33125e-11
PTAFR	0.193314	5.35878	4.63337e-11
FAM156B	0.477036	1.80535	4.70515e-11
MMADHC	-0.220388	5.39865	4.7361e-11
RP11-568J23.8	0.5822	1.42775	4.79723e-11
PHPT1	-0.289022	4.3825	4.95544e-11
MRPS33	0.294359	4.3124	5.00898e-11
DCLRE1A	0.236908	4.02062	5.0625e-11
EXOSC5	-0.244888	5.34608	5.18355e-11
DEGS1	0.213793	5.1801	5.62453e-11
SLITRK6	-2.15613	-3.63714	5.69734e-11
RAB8A	-0.198219	5.44586	5.71561e-11
IFT172	-0.221334	4.73322	5.83468e-11
FTO	0.211887	4.22431	6.13716e-11
RMI1	0.216045	4.44103	6.45489e-11
SNAP29	0.218648	4.48013	6.5248e-11
CCL3L3	-0.414316	2.81932	6.58243e-11
CXCL8	-0.721177	-0.745392	6.71122e-11
OFD1	-0.19512	5.59863	6.79605e-11
ACVRL1	0.306432	2.17514	6.83023e-11
GBP5	0.353172	1.76364	6.86551e-11
NFE4	0.258154	3.54616	6.93337e-11
CHAC2	0.361552	2.09159	7.06272e-11
GMNN	0.217169	5.0232	7.07376e-11
FOXRED2	0.249605	4.33568	7.16533e-11
RP11-884K10.7	0.408216	1.26418	7.32969e-11
SPIN1	0.195267	5.1615	7.41653e-11
RP11-66B24.7	1.14813	-2.08604	7.52353e-11
CENPH	-0.260764	4.20328	7.73254e-11
HIRIP3	0.221607	5.14776	7.84249e-11
LILRA6	0.555076	0.13882	7.99345e-11
CALR	0.202394	9.26793	8.09525e-11
THBS3	-0.29078	4.80351	8.21004e-11
DHCR7	-0.286963	3.51598	8.43902e-11
GOLPH3	0.172051	6.65771	8.44574e-11
HNRNPR	0.169232	7.31059	8.45215e-11
PAQR6	-0.316965	2.65459	8.65032e-11
TRIM44	0.194471	6.12884	8.80795e-11
ST6GAL1	0.192827	4.66795	9.17746e-11
GTSE1	0.197854	4.5961	9.17832e-11
DGKE	0.279151	3.90325	9.21001e-11
PCCB	-0.193897	5.17072	9.34814e-11
ZSCAN30	-0.211443	4.68551	9.48008e-11
CCDC30	0.384084	1.6156	9.85209e-11
FAM53B	0.244504	5.23661	9.87419e-11
RP11-111M22.3	0.355126	1.67862	9.96886e-11
ADAMTS5	0.578655	1.08152	1.00134e-10
N4BP2L2	0.189825	7.21221	1.04094e-10
AKT1	0.167027	6.42475	1.06058e-10
RAB6B	-0.27618	3.78224	1.07342e-10
ACTB	0.155	11.4317	1.07608e-10
RP11-417L19.6	-0.418379	1.32306	1.1154e-10
PLAA	0.200912	4.84237	1.12389e-10
CXCR3	0.538671	0.121306	1.128e-10
GPATCH4	0.255472	5.69149	1.14802e-10
RP11-463O12.5	-0.546836	3.41691	1.1713e-10
GAPDHP22	0.764851	-0.91355	1.18712e-10
2	-0.198436	5.68761	1.20737e-10
CNP	0.221259	5.04373	1.20841e-10
YARS	-0.171936	6.66182	1.22311e-10
CCP110	0.187435	5.47132	1.26286e-10
CCDC167	0.300614	2.96489	1.28424e-10
RP1-193H18.2	0.561854	0.00933926	1.29315e-10
SIX1	0.267176	3.13885	1.2955e-10
BMF	-0.215255	5.2833	1.31053e-10
TRIP10	-0.188399	4.8739	1.32097e-10
GLRX5	0.271187	4.51593	1.34523e-10
UBE2N	0.18947	6.80899	1.34555e-10
CEBPA-AS1	-0.289228	3.86541	1.34761e-10
SUPT4H1	0.216978	5.0867	1.35758e-10
RP11-69E11.4	-1.00593	-1.02445	1.36105e-10
RNF25	0.286201	2.63873	1.3633e-10
ZNF524	0.246042	3.25658	1.37271e-10
CYP27A1	0.541558	0.363897	1.42216e-10
LPAL2	0.240671	3.22598	1.42494e-10
SLC7A7	0.298504	2.59147	1.42861e-10
GAMT	-0.222329	4.95912	1.48883e-10
LPAR2	-0.289683	5.17724	1.52612e-10
PMPCB	-0.194363	5.34566	1.54382e-10
DDX39B	0.169384	7.80662	1.59551e-10
DHRS3	-0.333297	2.72576	1.63504e-10
DNASE2	0.215148	5.32082	1.65358e-10
MINA	0.210582	4.10901	1.67311e-10
SLC8A1	0.269282	3.07942	1.75337e-10
UBA1	-0.166245	7.36779	1.79611e-10
PLEKHO1	0.184018	6.90729	1.85755e-10
PPP2R1A	-0.17289	6.63251	1.90807e-10
RCSD1	0.151748	7.75818	1.97277e-10
SERPINI1	-0.373247	1.56427	1.9885e-10
MRPL3	-0.183431	5.91369	2.00146e-10
NCOA4	0.170904	6.68534	2.05051e-10
NLGN4Y	0.489199	0.830126	2.1156e-10
LRPPRC	-0.167132	8.12996	2.13701e-10
HMGA2	-0.270209	3.79841	2.25039e-10
POP5	0.236128	5.01195	2.25804e-10
PLK1	0.171546	6.27454	2.27034e-10
TP53INP2	0.321675	2.4581	2.30009e-10
KIF11	0.2082	6.2101	2.31238e-10
RP11-226L15.5	0.279914	2.61995	2.35642e-10
MOB3B	0.311183	2.41173	2.38021e-10
ZNF593	0.30712	3.19276	2.41512e-10
RBM4B	0.228286	3.53407	2.45497e-10
AC005534.8	1.05571	-1.98029	2.51028e-10
CD59	0.282984	2.46047	2.53238e-10
SPCS1	-0.192192	5.85751	2.59809e-10
CHST2	0.362204	1.61672	2.64504e-10
IL3RA	-0.236617	5.56468	2.66728e-10
RP11-381E24.1	0.528347	1.28285	2.7418e-10
RAB15	0.49992	0.651496	2.7459e-10
IARS	-0.164561	6.95817	2.76787e-10
TAGLN	0.305744	3.23609	2.76839e-10
MTFR2	0.198359	4.40936	2.7714e-10
NDUFS4	-0.205331	4.19009	2.78847e-10
MT-ATP6	0.180903	9.55187	2.81188e-10
SDHB	-0.191573	5.17534	2.84425e-10
ACAT1	-0.225512	5.48613	2.8656e-10
PDLIM1	-0.193265	8.38625	2.98422e-10
ACSF3	-0.19762	5.13986	3.00422e-10
AMPD2	-0.205345	5.54702	3.04712e-10
PEX11B	0.226097	4.03122	3.06158e-10
HLA-B	-0.176525	8.43421	3.06822e-10
MTHFR	-0.219301	4.20948	3.07266e-10
MBTPS1	0.179153	5.89538	3.08035e-10
RP11-499P20.2	0.39393	1.44808	3.13623e-10
SLC25A24	0.239444	4.33489	3.13949e-10
BEST1	-0.461879	3.17173	3.14307e-10
NOTCH2	0.21687	6.94011	3.14856e-10
ZDHHC14	0.199679	4.3428	3.24729e-10
TIMP2	0.221916	4.68904	3.33975e-10
DLX4	0.228267	3.23561	3.33989e-10
CRYGS	0.499847	0.525789	3.40286e-10
FGL2	0.281031	4.64614	3.4248e-10
C2orf82	0.56056	-0.0663597	3.48861e-10
CCSAP	0.20633	5.23281	3.61624e-10
DYRK1B	-0.451653	1.64939	3.6189e-10
SETD2	0.177299	6.41264	3.65659e-10
SLC36A1	0.223253	4.75846	3.76392e-10
CALHM2	0.208258	4.09549	3.82021e-10
PLB1	0.376518	2.70209	3.90736e-10
PHF1	-0.248869	4.8998	3.92455e-10
QSOX1	0.176404	7.61872	3.95996e-10
STMN1	0.190279	7.32679	4.04226e-10
RARA	0.192636	5.42533	4.05722e-10
CCSER2	0.281901	3.31295	4.11887e-10
BZW2	-0.177121	6.11932	4.15995e-10
MDM4	-0.168744	6.93157	4.19577e-10
SEPT14P4	-0.878127	0.235015	4.197e-10
ZNF438	0.219928	4.26832	4.26529e-10
FSD1L	0.25195	3.20923	4.2871e-10
CYP2W1	0.671386	-0.334265	4.34408e-10
TOR1A	0.207509	4.68714	4.37202e-10
RP11-737O24.5	0.489256	0.301162	4.60688e-10
CD99P1	-0.310219	2.37895	4.64149e-10
STAB1	0.484513	0.330982	4.66028e-10
SYNGAP1	0.348466	3.27414	4.73228e-10
HYAL3	0.294586	3.37775	4.75158e-10
RP11-449P15.2	0.34438	1.70883	4.88655e-10
ZNF768	0.260665	4.63794	4.9584e-10
CTA-445C9.14	-0.479717	0.400275	5.00537e-10
SDC3	0.875687	-1.38279	5.00898e-10
ERICH1	0.202837	5.41202	5.04541e-10
EMC6	0.233989	3.09275	5.04655e-10
RSU1	-0.200653	5.57402	5.04711e-10
KIF18B	0.271452	4.70188	5.2558e-10
EIF4G1	0.167415	8.15283	5.43351e-10
CASP6	0.298865	2.33192	5.51731e-10
VPS18	0.209823	4.65455	5.63041e-10
UTP23	0.198683	5.07097	5.68175e-10
DCLRE1B	0.223787	3.53992	6.00381e-10
RMRP	1.91793	1.03425	6.13898e-10
MYBPH	-0.277152	3.98462	6.15178e-10
CMTM6	0.170774	6.66992	6.21943e-10
SCAND1	0.283965	4.00349	6.221e-10
RP11-135N5.3	-0.739261	-0.545967	6.25976e-10
TESK2	-0.586637	0.596981	6.29162e-10
PBXIP1	0.194845	5.71354	6.38553e-10
CHMP4B	0.189609	5.66592	6.41075e-10
MT-ND5	0.207609	10.3638	6.5068e-10
ZNF117	-0.19042	6.21768	6.58375e-10
TUBE1	-0.229796	3.6202	6.60446e-10
DIAPH3	0.216241	4.50543	6.65241e-10
OR7E38P	-0.396356	1.00616	6.71984e-10
ADAM10	0.181615	7.16579	6.78578e-10
EIF3G	-0.171426	7.27615	6.81636e-10
RBM38	-0.186237	6.21852	7.06813e-10
EIF3M	-0.200893	7.1145	7.33655e-10
LINC00894	-0.297455	2.16064	7.39378e-10
TRIM8	0.198328	4.78509	7.40857e-10
MMAB	-0.296097	3.92549	7.41908e-10
HACL1	-0.213819	3.82317	7.54716e-10
1	-0.189633	9.37179	7.68936e-10
INSIG1	-0.259889	4.25196	7.70368e-10
RAB21	0.168945	6.09021	7.71668e-10
LARP4	0.194213	5.19484	7.73494e-10
RPL22L1	-0.258341	4.51787	7.90684e-10
MMP9	0.330331	2.1223	8.13187e-10
PPIB	0.158278	6.95699	8.25691e-10
IMPDH2	-0.18544	8.10336	8.3215e-10
OSGIN2	0.227414	4.66863	8.47432e-10
ABT1	0.201415	5.09621	8.71469e-10
MYO7A	0.441368	1.43799	8.82457e-10
FAM105A	0.244362	4.60411	8.89312e-10
ACTR2	0.164314	9.23641	8.89712e-10
MX2	0.281786	2.84699	9.21299e-10
ORC5	-0.255192	2.92824	9.83104e-10
GHITM	-0.169424	7.52383	9.87991e-10
SRR	0.400986	1.62177	9.95984e-10
DAXX	0.168871	6.02834	9.97116e-10
SSBP1	-0.183473	5.33461	1.0151e-09
SNHG14	-0.165151	6.58437	1.02983e-09
CTA-126B4.7	0.460607	0.526474	1.03622e-09
ARID5A	0.199025	4.74826	1.07006e-09
HDAC6	-0.1955	4.87648	1.07817e-09
MAP3K13	0.22231	3.85631	1.08236e-09
WDR6	0.187551	6.80013	1.09411e-09
LILRB1	0.207084	3.83193	1.11017e-09
RNASEL	0.173765	5.71445	1.12013e-09
ATP5F1P1	-2.23278	-3.92692	1.1209e-09
TLR4	0.416997	1.24492	1.13963e-09
LRRC59	0.166298	6.25648	1.14125e-09
WDR26	0.156739	7.74148	1.14549e-09
MT1E	-0.363706	3.64535	1.16347e-09
RNF122	-0.25618	3.01431	1.16792e-09
SON	0.167002	8.14853	1.18125e-09
TPX2	0.171302	6.91703	1.19812e-09
RP11-197N18.8	-1.00245	-0.393919	1.22324e-09
MAFF	-0.309369	2.51823	1.25478e-09
EGLN1	0.172121	6.63904	1.26611e-09
LRRC14B	-0.717135	-0.168643	1.27903e-09
LBX2-AS1	0.385083	1.23858	1.29129e-09
FLCN	-0.234182	4.83214	1.30737e-09
TATDN1	-0.203658	4.468	1.31031e-09
SNORD3A	1.87274	1.17932	1.31886e-09
AC091729.9	-0.318565	1.66472	1.44941e-09
FAM124A	0.303265	1.99159	1.47822e-09
FAM95C	0.283453	3.04445	1.49156e-09
PDGFA	-0.377735	2.43505	1.49966e-09
PLK4	0.188504	4.76204	1.54308e-09
TAF12	0.209591	3.80897	1.55123e-09
C6orf3	-0.361252	1.24232	1.5613e-09
RP11-138A9.1	-1.89897	-3.3176	1.56368e-09
SRRM2	0.176927	9.37601	1.58431e-09
TCEAL8	0.25967	3.53268	1.61682e-09
UBXN6	-0.181936	5.36254	1.6438e-09
MRPL33	0.203894	5.73943	1.65908e-09
N6AMT1	-0.29459	2.64431	1.68778e-09
ANKFY1	0.174184	5.64154	1.68832e-09
CRELD2	0.277343	2.84199	1.70114e-09
CTC-265F19.1	-0.827871	-0.939734	1.71759e-09
NTPCR	-0.18628	4.79018	1.73529e-09
CCDC18-AS1	-0.21325	4.72339	1.75201e-09
ALDH1L2	-0.251778	5.88889	1.75526e-09
TNF	-0.315279	3.84289	1.75588e-09
SAP30L	0.20693	3.83055	1.78933e-09
STEAP3	0.241787	4.11021	1.79281e-09
PTPN18	0.211851	5.20766	1.84039e-09
SMCR8	0.196345	5.94275	1.84782e-09
SIPA1	0.230737	3.95353	1.84987e-09
NBPF6	0.77531	-0.425459	1.86648e-09
KDELC2	0.181494	4.53617	1.88536e-09
SPNS2	-0.202586	4.16599	1.9214e-09
ZNF736	-0.185514	5.06783	1.92756e-09
PSMD7	0.185993	5.72522	1.95485e-09
CPB2-AS1	-0.445365	0.459784	2.00613e-09
PILRA	0.237631	3.03928	2.01908e-09
LPGAT1	0.181252	5.57826	2.04149e-09
MYH3	-0.327656	2.11718	2.05103e-09
RAPGEFL1	-0.429606	1.01305	2.05808e-09
CHCHD7	0.176433	6.72304	2.10791e-09
ASTN2	-0.376207	1.09571	2.13437e-09
TIMM8B	0.197616	4.31123	2.16011e-09
COX6B1	-0.192933	6.84085	2.16906e-09
SSB	-0.155346	6.86722	2.20317e-09
RP11-567F11.1	-0.992498	-1.98949	2.206e-09
DACH1	0.214368	6.84991	2.21713e-09
NPTXR	0.328538	1.7837	2.23311e-09
CSTF2T	0.187047	5.2961	2.23482e-09
ZC3H13	0.160828	7.27958	2.27268e-09
KDM6B	-0.219535	5.19105	2.30186e-09
ARHGDIA	0.196381	6.81535	2.3071e-09
C19orf53	0.216476	5.66892	2.31855e-09
PGBD4	0.282721	2.68517	2.34009e-09
OST4	0.192439	5.09727	2.35186e-09
IGFBP2	0.377451	1.18623	2.37807e-09
LINC00565	-0.459323	0.360564	2.40396e-09
LINC00639	0.351949	1.78061	2.40709e-09
KIAA2013	0.173362	5.44458	2.4096e-09
RP11-480A16.1	-0.311451	2.17461	2.43381e-09
NOMO1	0.20677	4.21273	2.45402e-09
MRPL37	0.171019	5.91181	2.49336e-09
GPNMB	-0.251257	5.30318	2.49374e-09
RRP8	0.235509	4.28741	2.50553e-09
LRRFIP1	0.173502	7.81541	2.60954e-09
FAM120C	0.286772	2.96701	2.62262e-09
EIF2B3	-0.264302	3.80511	2.65204e-09
EIF3A	0.143973	9.03566	2.70048e-09
FAM126A	0.172595	5.97899	2.81455e-09
NUDT1	0.204122	5.14748	2.83192e-09
TMEM102	0.279614	2.83967	2.83213e-09
ADAM22	0.204653	4.58324	2.84771e-09
NCOA5	0.176444	4.7882	2.90172e-09
COX10	0.211886	3.65703	2.9516e-09
RHOU	0.223375	4.84455	2.96163e-09
PNPLA4	-0.332405	1.50824	3.03539e-09
SMIM19	0.198758	4.31944	3.04298e-09
INPP1	0.340348	1.89626	3.09477e-09
CCDC117	0.220033	4.59766	3.13513e-09
TBC1D2B	0.166259	6.4578	3.18616e-09
RP11-162J8.3	-0.268613	3.88283	3.19559e-09
NTHL1	0.21153	3.42058	3.1983e-09
DTNA	-0.177069	5.31932	3.21832e-09
MRPS22	-0.213053	4.4221	3.21879e-09
GNL3L	-0.292908	4.70094	3.25918e-09
DNAJC30	0.264579	2.4147	3.29006e-09
ZBTB34	0.218036	4.37655	3.30616e-09
CFLAR	0.218566	6.22093	3.35156e-09
DZANK1	0.226672	4.03317	3.44174e-09
CTCF	0.165465	5.8355	3.44609e-09
SRP14-AS1	-0.323989	1.82964	3.44735e-09
S100A1	0.437966	0.480701	3.51536e-09
HIC2	0.195288	4.06834	3.63394e-09
FOXN3	0.14982	6.4789	3.731e-09
LUZP1	0.194896	5.5452	3.77767e-09
NRG4	-0.278171	3.23304	3.84921e-09
TMEM9B	0.201625	3.64107	3.89536e-09
C15orf61	0.231948	3.12515	3.99577e-09
GALNT1	0.177194	5.85896	4.00487e-09
SIGLEC10	0.236369	2.97343	4.22028e-09
C5orf34	0.239431	3.0091	4.35732e-09
HECA	0.210553	5.43746	4.40724e-09
NLE1	-0.224842	5.05156	4.42301e-09
MT-ATP8	0.34901	4.68681	4.49925e-09
SUGT1	-0.177478	5.86865	4.5072e-09
CTD-3025N20.3	0.654735	-0.492707	4.54659e-09
JOSD1	0.179549	4.80461	4.58296e-09
ZEB2-AS1	0.320311	2.09011	4.66897e-09
MAPK1IP1L	0.174958	5.67953	4.72443e-09
YTHDF2	0.164664	5.78958	4.73134e-09
RP11-107E5.3	-0.523745	-0.112181	4.73529e-09
SLC25A25-AS1	-0.308794	2.21565	4.80024e-09
NDUFS7	-0.201316	5.56858	4.8127e-09
1	0.182279	5.90378	4.98978e-09
SLC23A2	-0.217553	6.22139	5.07886e-09
RP11-434C1.4	1.89132	-3.50187	5.09459e-09
MS4A4A	0.30187	1.81893	5.10144e-09
CTNNAL1	-0.223578	3.72823	5.1515e-09
DLX2	-0.309201	2.63134	5.28137e-09
AUH	-0.287301	2.55963	5.35985e-09
WDR45B	-0.182269	5.29549	5.45027e-09
ALDH1B1	0.21498	4.33739	5.52784e-09
VENTX	-0.23043	5.18209	5.59024e-09
ZFAND1	-0.178129	5.46752	5.66968e-09
PAIP1	-0.175385	5.12502	5.69742e-09
ADAT1	0.215997	3.52118	5.7195e-09
MAST3	-0.168824	6.12054	5.72283e-09
PLD6	-0.247904	3.26221	5.72318e-09
WBP11	0.165259	6.24621	5.73535e-09
TMEM69	0.177184	5.01338	5.74287e-09
HNMT	0.246972	4.18291	5.83213e-09
FZD4	1.14431	-2.42864	5.84913e-09
UBXN1	-0.180506	5.95393	6.00106e-09
NUFIP2	0.206963	6.94466	6.02253e-09
FAM156A	0.427646	1.78342	6.02891e-09
SS18L2	0.237268	3.73332	6.10984e-09
IL21R	0.221167	3.29679	6.30095e-09
GXYLT1	0.199388	3.87335	6.38559e-09
SCAMP1-AS1	0.318897	2.01461	6.41093e-09
MMP25	0.222411	3.28455	6.42355e-09
ALDH4A1	-0.281976	1.99299	6.44979e-09
FASTKD1	0.188675	5.70872	6.51246e-09
CCDC88B	0.237495	6.12959	6.55e-09
DNTTIP2	0.185343	5.49923	6.73574e-09
ZNF362	0.226625	3.74421	6.85502e-09
EXOSC3	0.23893	4.02237	6.88187e-09
MTHFD1	-0.146718	6.96271	6.886e-09
ICAM5	-0.193939	6.16917	7.0137e-09
AC010642.1	-1.11432	-2.411	7.02696e-09
RP5-967N21.11	0.521749	0.100569	7.09879e-09
GLA	0.202601	4.6986	7.15474e-09
ABCC2	0.430956	0.582543	7.20397e-09
PEX5	-0.175874	4.81842	7.20796e-09
PHGDH	-0.216634	6.85851	7.33275e-09
FADS3	-0.381602	1.34699	7.39763e-09
TCTN1	-0.228101	3.76683	7.53675e-09
PDYN	1.39686	-2.8507	7.73275e-09
PIWIL4	0.191974	4.48438	7.77544e-09
SLC2A3	-0.212775	7.99564	7.82343e-09
CPD	0.203666	5.61697	8.02772e-09
SPN	0.191247	7.71941	8.16732e-09
COLQ	-0.288482	3.1191	8.58498e-09
AQP3	0.239214	3.29847	8.6093e-09
INCENP	0.169545	6.16487	8.71478e-09
KCNJ10	2.9974	-4.19979	8.80136e-09
TWIST1	0.8088	-1.43905	8.8191e-09
ALDH1A3	0.216671	4.95407	8.91465e-09
FUT4	-0.16375	5.61561	8.95542e-09
HERPUD1	-0.173633	5.33722	9.02369e-09
KRT17	-1.01267	-2.11271	9.1145e-09
SDF2	0.211481	4.27199	9.25736e-09
NAT1	0.243302	2.74786	9.30054e-09
TUBB6	0.162748	5.99962	9.49965e-09
APH1B	0.194259	4.23375	9.50969e-09
GPR18	0.254272	2.5611	9.51109e-09
CENPBD1	0.249361	2.76605	9.77545e-09
HSPA8	0.153891	9.26291	9.86202e-09
NAGA	0.17609	5.79212	9.96876e-09
ART3	0.273881	2.25333	1.00775e-08
ATIC	-0.179797	5.78306	1.00783e-08
RNF5	-0.177673	5.65241	1.00783e-08
C22orf39	0.242958	3.57439	1.02599e-08
LY86	0.173418	5.55325	1.0366e-08
TAF1D	-0.155488	6.31386	1.04193e-08
NSL1	0.183604	4.74101	1.06033e-08
NLN	0.180389	5.99829	1.06591e-08
RP11-1086F11.1	-1.04958	-2.29373	1.09641e-08
GTF2E1	0.183205	4.18163	1.11235e-08
NIT2	-0.173284	4.48124	1.11446e-08
RAB38	1.11438	-2.30027	1.12185e-08
SAMD9	0.267425	4.59194	1.12716e-08
TSHZ1	0.229098	4.35088	1.15086e-08
GINS2	0.230439	4.02619	1.15386e-08
TKT	-0.145984	8.15946	1.16388e-08
BRCA1	0.160549	6.03456	1.17867e-08
RAB22A	0.2026	4.30631	1.18634e-08
GPR65	0.23576	2.71811	1.18801e-08
IMPAD1	0.190024	5.70542	1.20509e-08
GAB3	0.230203	3.14228	1.20511e-08
SLC6A8	-0.286034	4.72636	1.20906e-08
SNX27	-0.213977	5.23498	1.21066e-08
LRRC24	-0.437178	1.30608	1.22493e-08
AGPAT4-IT1	-0.428311	0.412406	1.22897e-08
RP11-731C17.2	0.492251	0.165086	1.25079e-08
ISM1	0.309154	2.33198	1.26544e-08
DIMT1	-0.225934	3.82454	1.26815e-08
ZNF672	0.178791	5.01396	1.28257e-08
TBC1D8	-0.165356	6.31427	1.28479e-08
ZNF701	0.346398	2.3082	1.29043e-08
ENOSF1	-0.177213	6.02622	1.29472e-08
AP001350.4	0.742089	-1.3057	1.29502e-08
UBE2L3	0.17155	5.69686	1.29677e-08
TJP3	-0.646978	-0.909915	1.30871e-08
PLIN3	0.163416	6.6031	1.32727e-08
TTC33	0.18316	4.05529	1.36836e-08
RP11-690D19.3	0.361713	1.09585	1.3776e-08
RP4-536B24.4	-0.520168	-0.246043	1.38868e-08
FBXO22	0.182447	4.96535	1.39702e-08
FTX	-0.493575	1.55767	1.40933e-08
DAB2	0.254224	2.49379	1.43099e-08
ANKRD34A	0.450298	0.444864	1.43314e-08
MPST	0.213819	4.64223	1.44873e-08
HLA-E	-0.197058	8.35831	1.4653e-08
DBF4	0.188832	4.06974	1.48131e-08
MT-ND4	0.16445	11.1422	1.48893e-08
CBWD1	-0.18436	4.73456	1.52936e-08
OAS2	0.289503	4.16199	1.53017e-08
MYC	-0.146543	7.79686	1.54197e-08
TGM5	-0.195416	5.93671	1.54621e-08
CFAP36	-0.199261	3.52219	1.56561e-08
EIF4H	-0.138926	7.92766	1.57047e-08
DDX1	-0.160057	6.06291	1.60823e-08
TESK1	-0.261024	2.71577	1.61198e-08
CCDC28A	-0.218365	4.59764	1.61769e-08
TKTL1	-0.500965	-0.0547441	1.64978e-08
KCP	-0.243484	4.07475	1.66034e-08
HRH2	0.153277	5.79979	1.68609e-08
SIRPB1	0.2158	3.98817	1.70343e-08
RP11-399K21.12	-0.919683	-1.67598	1.71688e-08
CD226	0.282698	3.32034	1.73026e-08
HOXC10	0.198213	3.62502	1.73109e-08
RP11-218F10.3	0.421927	1.04292	1.73209e-08
NACA	-0.146065	9.73689	1.77355e-08
TMCC3	-0.409715	0.579875	1.7981e-08
C2orf68	0.199754	4.24088	1.80763e-08
RPPH1	1.71426	1.96796	1.81493e-08
CCNG1	-0.155755	6.67004	1.86203e-08
CXCL16	-0.292596	2.28151	1.86728e-08
KIAA0513	0.199621	3.8928	1.88346e-08
ZNF547	0.343582	1.49604	1.89077e-08
NECTIN2	0.204271	5.5443	1.92147e-08
PSMB8-AS1	0.186999	4.16622	1.93743e-08
SEPN1	0.203123	4.12095	1.93895e-08
MAN1B1-AS1	-0.582973	-0.487148	1.94106e-08
PGBD2	0.237562	2.96877	1.96221e-08
PTEN	0.153816	7.14277	1.98665e-08
KNL1	0.196166	5.58415	2.04377e-08
IL22RA2	0.576621	-0.00192674	2.05721e-08
RP11-566E18.1	0.483449	0.0345232	2.06571e-08
BAIAP2L2	-0.74698	-1.38277	2.06617e-08
MT-CO1	0.161454	11.8262	2.09787e-08
CTD-2542L18.1	-0.996252	0.476632	2.1051e-08
POMT1	-0.181859	4.96988	2.11413e-08
SETDB2	-0.19816	5.26109	2.13055e-08
FILIP1L	0.255218	2.43314	2.13554e-08
KCNAB3	-0.586323	-0.396735	2.1413e-08
NPM1P27	-0.22638	4.73705	2.1725e-08
CHSY1	0.172441	5.31445	2.17551e-08
AXL	-0.371706	1.80172	2.20039e-08
ASUN	-0.170823	5.71074	2.20909e-08
CHPF2	0.173295	4.99478	2.23312e-08
10	0.261669	2.98779	2.24812e-08
KEAP1	0.178155	6.00705	2.25824e-08
CDCA5	0.189288	5.66996	2.2606e-08
ACSL1	-0.14331	6.97218	2.26484e-08
DDX5	0.153025	8.17668	2.27231e-08
VLDLR-AS1	-0.392175	0.748651	2.27956e-08
ATXN1	0.220247	5.44637	2.29959e-08
MSN	-0.133085	9.45266	2.32097e-08
MIR130B	0.33082	1.49504	2.32954e-08
AVIL	0.855602	-0.507503	2.33328e-08
DHX37	-0.141669	6.29894	2.33699e-08
GAS1	0.69141	-1.1571	2.34425e-08
Y_RNA	-0.226939	3.35549	2.37052e-08
RANBP2	0.172267	6.75112	2.4294e-08
JMJD4	-0.235506	3.84813	2.46246e-08
MKNK2	-0.154196	6.43331	2.47329e-08
RRP9	-0.224456	4.44267	2.47853e-08
PCDH7	0.640155	-0.608033	2.48259e-08
TAF13	0.232148	3.36896	2.5018e-08
HNRNPH2	0.162203	5.47917	2.5291e-08
DEDD	0.167523	4.58314	2.53029e-08
GINS3	0.193291	3.59506	2.53238e-08
SKA2	0.207637	4.7235	2.53715e-08
KRT8P12	0.376054	0.98519	2.56077e-08
SNHG8	-0.177512	6.1144	2.56337e-08
RRP36	0.195032	4.29546	2.56661e-08
CEBPG	0.147899	6.51421	2.58272e-08
RP11-75C10.7	-0.949168	-1.72044	2.59562e-08
RP11-84G21.1	0.39612	0.648961	2.66121e-08
NAV1	0.286048	2.9931	2.66182e-08
NUDT19	0.202241	4.8195	2.67572e-08
FAIM	0.397514	0.739177	2.70115e-08
MT-ND4L	0.195657	7.48727	2.7268e-08
ABI2	0.188354	4.33901	2.7434e-08
PFDN4	-0.219193	3.3922	2.7749e-08
FOXD4	-0.527281	-0.317945	2.7864e-08
FAM129A	0.178617	6.0789	2.85467e-08
ERF	0.188412	5.02416	2.90219e-08
HFE	0.358465	1.12516	2.91435e-08
SLC25A35	0.313442	1.75572	2.96429e-08
C6orf62	0.131228	8.31606	3.0317e-08
ABCD1	0.188818	4.25741	3.08535e-08
XAB2	-0.174046	5.87768	3.11838e-08
FBXO6	0.307935	1.64567	3.14831e-08
NXT1	0.247468	3.04075	3.17209e-08
CLEC12A	0.302977	1.85082	3.18227e-08
SEC61A1	0.145282	7.0838	3.21262e-08
ANK1	0.341291	1.19187	3.22878e-08
NDUFB9	-0.165804	6.50171	3.23451e-08
MOCS3	0.241943	3.07721	3.27034e-08
TFEC	0.238515	4.52689	3.2784e-08
UBA6-AS1	-0.239961	2.99026	3.3298e-08
LRRC47	0.192582	4.90412	3.35413e-08
CHAF1A	0.151199	6.53925	3.42345e-08
B3GNT9	0.412584	0.934283	3.4259e-08
ZADH2	0.159517	5.36905	3.42749e-08
IL17RA	0.14875	8.50143	3.4435e-08
BANF1	0.187586	6.19395	3.44395e-08
KRT18P31	-1.09265	-2.47421	3.45646e-08
RP11-245J9.4	1.09612	-2.18201	3.47034e-08
TNFRSF10D	-0.175631	5.84361	3.49573e-08
AC007318.5	-0.221746	4.389	3.52569e-08
EGR1	-0.42675	0.356039	3.53109e-08
ERCC6L	0.243329	2.46773	3.56751e-08
TIMM44	-0.163967	5.05557	3.56864e-08
MSS51	-0.264838	2.48425	3.6328e-08
ANKLE1	0.208554	4.85633	3.65568e-08
ORC1	0.175914	5.08416	3.71401e-08
RNF181	-0.212077	4.58292	3.73412e-08
PHC3	0.213378	5.93691	3.79031e-08
RPP25	0.197044	4.15137	3.80059e-08
TRAPPC3	0.196167	4.65779	3.8183e-08
DGKA	-0.185998	5.02747	3.8311e-08
TMTC2	-0.201474	3.46172	3.85421e-08
FASTKD5	0.220278	4.07803	3.89268e-08
NOA1	0.164944	5.39893	3.90868e-08
ATP6V1B2	-0.133403	7.26387	3.91655e-08
ARHGAP15	-0.192504	5.08967	3.97802e-08
BLM	0.155988	5.63513	3.9945e-08
SEPT11	0.192243	5.16355	4.02815e-08
SLIRP	-0.198686	4.11368	4.06372e-08
FBXL20	-0.17651	4.59521	4.0874e-08
TMEM236	1.81903	-3.6628	4.12536e-08
RP11-395G23.3	-0.285502	1.87243	4.15646e-08
TCTA	0.184012	3.98216	4.17791e-08
ZMAT2	0.17411	5.68232	4.18516e-08
CTC-471F3.5	0.328912	2.15063	4.23899e-08
RP11-355F16.1	1.02725	-2.26744	4.29304e-08
NUDT22	0.226294	4.30989	4.30496e-08
GADD45A	-0.227817	3.8823	4.33514e-08
NUS1	0.165372	5.96448	4.34968e-08
PCBP2	-0.155966	6.76363	4.38516e-08
TGOLN2	0.140139	7.20366	4.40753e-08
SERPINH1	0.23449	3.85696	4.42139e-08
HERPUD2	0.199563	3.712	4.43408e-08
ZNF654	0.173751	4.97696	4.44207e-08
KLHL22	0.20848	3.04363	4.44732e-08
MIB2	-0.215464	5.10037	4.45105e-08
RP11-1017G21.5	-0.485434	-0.11978	4.48982e-08
LINC00864	0.798789	-1.54651	4.49647e-08
HEXDC	-0.191082	3.6547	4.51212e-08
1	0.168579	4.59043	4.536e-08
EHBP1L1	0.162165	6.43497	4.54955e-08
GDF11	0.176095	4.47357	4.55433e-08
RBM41	0.246023	3.97354	4.66856e-08
SGO2	0.219544	5.14248	4.70369e-08
ORAI2	0.24582	3.99839	4.70388e-08
YPEL4	-0.392763	1.98202	4.72432e-08
VCP	0.143874	6.97713	4.74967e-08
MIR1244-3	0.774109	-0.362842	4.75307e-08
STX10	-0.191359	5.44011	4.77657e-08
CKAP2	0.151153	6.79804	4.80963e-08
RP11-77H9.2	0.295779	1.70134	4.82271e-08
ELK4	0.188662	6.0621	4.82886e-08
PLPP2	0.830108	-1.69007	4.84893e-08
ATF5	-0.275261	4.30891	4.85062e-08
LYSMD1	0.323232	1.59264	4.89434e-08
RIN2	0.236629	2.41331	4.99673e-08
TBX3	0.292563	1.73683	5.04359e-08
BCL11A	0.173509	4.72927	5.0981e-08
NKX6-1	0.406957	0.728364	5.10119e-08
CHMP6	-0.226743	3.28471	5.11177e-08
KARS	-0.137109	6.7975	5.11669e-08
PDP2	-0.196525	4.94354	5.1272e-08
LL21NC02-1C16.2	-0.383223	0.958167	5.14652e-08
ATRAID	0.169311	4.70845	5.16867e-08
NOSIP	-0.178111	4.98543	5.23481e-08
MARCKS	0.278805	2.10651	5.24958e-08
MDM1	0.199509	3.5412	5.26081e-08
PLD2	-0.212347	2.91663	5.26886e-08
HDAC5	-0.182552	5.70685	5.28823e-08
MEX3D	0.184842	3.98609	5.43641e-08
AP001062.7	0.230468	3.00023	5.45451e-08
MIR620	-2.98054	-4.74915	5.51931e-08
TMEM261	0.196612	4.28281	5.55581e-08
ZNF252P	0.230658	4.13187	5.55702e-08
RNF168	0.186311	4.17004	5.63754e-08
NT5M	-0.260435	2.56952	5.65026e-08
RP11-139H14.5	-0.542894	-0.476779	5.66823e-08
FAM192A	0.151458	6.18686	5.77269e-08
MS4A2	0.872248	-1.75615	5.78485e-08
OSBPL5	0.165562	5.55813	5.81613e-08
TOMM20	-0.130822	8.56974	5.90854e-08
PWAR5	-0.444037	2.73957	5.922e-08
DHRS7B	0.221853	2.9114	5.97442e-08
KCNN4	-0.164967	5.76763	6.09214e-08
AC005932.1	0.333893	1.535	6.15584e-08
NCAM1	0.155634	6.35082	6.18823e-08
TSPAN14	0.17192	4.88489	6.38428e-08
CSRP1	0.151312	5.55586	6.43351e-08
FDXR	-0.251637	3.89158	6.49212e-08
RBCK1	-0.178871	5.72167	6.53618e-08
MICAL2	0.208658	4.83805	6.54033e-08
CSNK2A1	-0.142987	6.48747	6.69267e-08
GALNT10	0.211363	3.88238	6.76334e-08
DPP8	0.202451	5.55652	6.89557e-08
CBR3	0.307684	1.84027	6.90826e-08
DHFR	0.18261	6.33451	6.91595e-08
TXNIP	-0.198179	8.29455	6.98556e-08
TRAF3IP2	0.181776	3.90239	6.99684e-08
DYNC2LI1	-0.214077	2.99345	7.23768e-08
LMNA	-0.149283	6.76435	7.32546e-08
TRAPPC13	0.224998	2.89944	7.34825e-08
TTPAL	0.215277	3.3484	7.49004e-08
HSPBP1	-0.200307	3.80161	7.53868e-08
LMO7	0.158754	5.03936	7.56752e-08
CTB-89H12.4	0.232954	3.93184	7.57962e-08
SLC3A2	-0.1741	6.22223	7.65875e-08
CKAP4	0.199371	4.4086	7.73385e-08
WHSC1	0.146981	7.04864	7.79521e-08
RHBDL3	1.7747	-3.69907	7.88806e-08
ZBED1	0.165949	5.47433	7.89424e-08
AC079767.4	-0.276651	2.05683	7.92522e-08
FCHO1	-0.177366	4.84838	7.95311e-08
KIF3C	0.331908	1.85665	7.9697e-08
TP53INP1	0.237137	2.44144	8.06657e-08
SH2B3	0.1468	6.0231	8.07061e-08
RP11-52A20.2	-0.786529	-1.47328	8.19456e-08
SCHIP1	-0.19229	3.42905	8.23479e-08
CDKN2AIP	0.173285	4.1356	8.42643e-08
LAMA5	-0.552258	-0.229159	8.44007e-08
CTR9	0.157076	5.73671	8.44698e-08
ARPC5	0.151002	7.84558	8.58213e-08
REC8	-0.212449	3.04236	8.62136e-08
ARHGEF11	0.201302	4.86933	8.64462e-08
MTMR9LP	0.38514	0.646734	8.66336e-08
AL133243.2	-0.767476	-1.15169	8.70855e-08
SDC4	0.179513	3.92069	8.73712e-08
MRPL39	-0.209211	3.77287	8.88919e-08
ROCK2	0.21886	5.83496	8.89666e-08
JUNB	-0.154394	5.93256	9.01136e-08
KCTD10	0.16723	5.57457	9.16951e-08
PAPLN	-0.207902	3.82976	9.18971e-08
ZNF286A	-0.222126	2.97491	9.29568e-08
RP4-591C20.9	0.197108	3.20903	9.34541e-08
FAM122B	0.164705	5.94898	9.46153e-08
SARAF	0.138156	7.05226	9.58675e-08
NAMPTP1	-0.332119	1.45888	9.65633e-08
BORA	0.188162	4.69312	9.8266e-08
FBXL4	0.193725	4.57173	9.82957e-08
IL7R	0.241932	2.78214	9.95436e-08
BID	0.17283	5.0774	9.95954e-08
RPL36AL	0.198729	6.71663	9.96257e-08
SRSF4	0.160992	6.73685	1.01769e-07
RFXAP	0.229931	3.3939	1.02094e-07
RP11-287D1.3	-1.07229	-1.60164	1.02424e-07
CTD-2349P21.3	-0.718439	0.788261	1.05233e-07
THEMIS2	0.183599	4.26016	1.06655e-07
SLC12A8	0.456834	0.152242	1.06806e-07
CRTC1	-0.186499	4.52581	1.08408e-07
TEX30	0.187608	4.24143	1.08974e-07
RP11-120K19.3	-0.652188	-1.11457	1.09095e-07
CSTF1	0.190997	4.62568	1.10036e-07
CD86	0.221142	3.41133	1.106e-07
STAC3	0.175811	6.04739	1.10816e-07
AC109826.1	0.774991	-1.51565	1.11483e-07
MARCH3	0.506487	-0.356739	1.12096e-07
KCNH2	0.531534	-0.537311	1.1279e-07
OSCAR	-0.221604	3.0251	1.13675e-07
MT-CO3	0.171363	10.6404	1.15826e-07
NSDHL	0.225863	3.59438	1.15896e-07
ARMC6	0.189064	5.53298	1.16078e-07
ATP5G1	-0.193567	5.26252	1.16541e-07
AC004980.7	-0.266554	2.40753	1.17393e-07
GSTZ1	-0.283294	2.13308	1.18366e-07
TTC9C	0.197372	4.04168	1.19051e-07
GPR27	0.230244	2.59623	1.20966e-07
DUSP23	0.225264	3.20413	1.21273e-07
CACNA2D4	-0.145108	6.82074	1.21937e-07
FRG2FP	-0.650188	-0.902712	1.23239e-07
PARP9	0.204892	3.48243	1.25931e-07
EIF4B	-0.126557	9.60396	1.27852e-07
SLAIN2	0.176156	4.84057	1.27929e-07
WNT10A	0.433388	1.05395	1.28018e-07
GTF2IRD2B	0.204179	3.19576	1.3008e-07
FAM173B	0.225874	3.91387	1.30623e-07
SHC1	0.147716	5.80366	1.31412e-07
G3BP1	0.128444	6.99356	1.32148e-07
CTB-26E19.1	-1.06945	-1.62981	1.32649e-07
RP11-226M10.3	-1.00696	-2.25166	1.32776e-07
SERPINE1	-0.332344	1.8233	1.32956e-07
ME2	-0.152272	5.8693	1.3402e-07
METAP1D	-0.172025	4.15938	1.34273e-07
FOPNL	-0.154692	5.4115	1.34979e-07
CTD-2589M5.5	-0.716969	-1.13266	1.3632e-07
RNF19A	0.173767	5.52955	1.37086e-07
GIMAP1	0.325777	1.34224	1.38229e-07
PER1	-0.198157	4.03628	1.38425e-07
VPS9D1-AS1	-0.256821	3.24569	1.38997e-07
AL133243.4	-1.06242	-1.45181	1.39006e-07
CCDC51	0.229645	3.69811	1.3944e-07
MSMO1	-0.241797	2.90082	1.39655e-07
PROB1	-0.396811	1.19318	1.39698e-07
SEC11C	-0.210002	2.9123	1.41568e-07
MS4A7	0.165063	5.94418	1.44211e-07
SETD3	0.163107	5.51038	1.44787e-07
SAMD8	0.174973	3.89496	1.45854e-07
PROCA1	0.24823	2.35262	1.50027e-07
HIP1R	-0.249167	2.51673	1.50364e-07
AP001628.6	-0.557032	-0.626981	1.51248e-07
EMILIN2	0.146056	6.89599	1.51634e-07
CLK1	-0.153955	6.09911	1.52429e-07
SLC37A2	-0.151615	6.70185	1.54733e-07
FDFT1	-0.146935	6.23774	1.57406e-07
FBXO43	0.270606	2.23796	1.57754e-07
NPB	-1.39904	-3.26171	1.60505e-07
ZNF785	0.197555	3.49586	1.6089e-07
MZF1-AS1	0.325079	1.76125	1.61753e-07
MTCH2	-0.169857	5.2803	1.61908e-07
SEPSECS-AS1	-0.37096	0.692621	1.66204e-07
TRIM27	0.140965	6.92623	1.71893e-07
TSHZ3	0.213933	3.97294	1.7218e-07
DFFA	0.156679	5.5777	1.73512e-07
GID8	0.153083	5.55273	1.74614e-07
TAF2	0.185899	5.52363	1.75383e-07
HIST1H3I	2.27506	-3.39726	1.75921e-07
ATP5A1	-0.144047	8.41752	1.77344e-07
USE1	-0.198772	4.55753	1.79663e-07
NFATC2	0.18347	4.76134	1.79731e-07
KIAA1524	0.197103	4.70302	1.80576e-07
FAM227B	-0.365155	0.722535	1.82676e-07
JPH4	1.624	-3.49119	1.83701e-07
RIMBP3B	0.419679	0.497815	1.86362e-07
C6orf163	0.359756	0.753787	1.89018e-07
UBAP1L	-0.334423	1.56487	1.89527e-07
ZBTB44	0.174868	6.26116	1.89839e-07
NXPE3	0.261461	3.27462	1.92796e-07
CBX6	0.151685	6.25413	1.93074e-07
KYNU	-0.167993	4.41923	1.96461e-07
HYI	-0.224405	2.86321	1.96793e-07
TYW1B	-0.381581	0.944479	1.96978e-07
ELAVL1	0.154166	6.29021	1.97765e-07
ADGRA2	0.138816	7.64806	2.02068e-07
CTB-55O6.12	0.167903	3.93355	2.02192e-07
TGM1	-0.34084	0.849722	2.07084e-07
ST14	0.215016	4.47555	2.07383e-07
EIF3D	-0.160382	7.73443	2.10494e-07
TRIM38	0.155462	6.09024	2.11336e-07
TMEM115	0.203418	3.20992	2.11869e-07
RP11-187C18.3	-0.313246	1.15286	2.13002e-07
SLC17A7	-0.857321	-1.31649	2.13796e-07
RPL23AP25	2.40352	-4.34762	2.13848e-07
GEN1	0.18004	5.03634	2.148e-07
SLC26A6	-0.199518	5.30395	2.18308e-07
TRIM65	0.176026	5.71899	2.19527e-07
CNBP	-0.138742	7.69047	2.21338e-07
ALKBH2	0.213652	4.072	2.21597e-07
ZNF37CP	1.4409	-3.29042	2.23452e-07
UQCRB	-0.133876	7.58035	2.24184e-07
SNRNP25	0.195233	5.08632	2.2679e-07
ACP1	-0.143183	5.7544	2.27272e-07
CCT2	-0.140615	7.64668	2.2759e-07
DVL1	-0.174644	5.04016	2.29974e-07
NOC2L	-0.153413	6.45167	2.301e-07
TNFRSF25	1.08521	-2.48631	2.30501e-07
EIF1	-0.151205	7.81796	2.315e-07
FAM45A	0.161074	5.47433	2.37236e-07
AC106875.1	0.551648	-0.580129	2.38159e-07
DOK2	0.167774	5.5557	2.3935e-07
SLPI	-0.323235	1.68357	2.39855e-07
MAN1C1	0.232546	2.56448	2.42441e-07
MAPRE1	0.134378	6.33008	2.44412e-07
DAP	0.163065	5.99386	2.44499e-07
FBN1	0.459984	-0.0902855	2.46273e-07
RP11-519G16.3	-0.77439	-1.61352	2.46823e-07
MLKL	0.172512	4.25749	2.47277e-07
BARX1	0.137694	7.27145	2.47422e-07
CTB-193M12.5	-0.269826	2.03516	2.49422e-07
MAZ	0.147346	7.24028	2.52109e-07
HAX1	-0.1586	5.7288	2.52358e-07
MON1A	0.257735	2.18812	2.53603e-07
FAM120A	0.140634	6.80889	2.55088e-07
EIF3E	-0.158393	9.0489	2.55199e-07
HOOK3	-0.187617	6.77618	2.58423e-07
FBXW5	0.181536	5.39177	2.59221e-07
CCDC154	-0.320572	1.16955	2.61062e-07
SDHAF3	0.176465	4.08735	2.62039e-07
TRPT1	-0.199588	3.68387	2.62847e-07
RNF26	0.171089	5.03816	2.63489e-07
FAM168A	0.178329	5.51148	2.64175e-07
PUS3	0.250673	2.76538	2.66337e-07
ANKRD44-IT1	-1.25759	-2.48414	2.66944e-07
FCGR2C	-0.242813	6.56059	2.67117e-07
ATXN10	-0.150033	6.36219	2.70158e-07
IDI1	-0.20437	4.27594	2.71903e-07
TP53I3	0.46685	0.200996	2.72612e-07
ZNF69	0.254471	3.01594	2.75563e-07
EXO1	0.15108	4.99269	2.76002e-07
RHOA	-0.136972	8.35291	2.7976e-07
HEXIM2	0.356976	1.42003	2.80778e-07
ZNF101P2	-0.94328	-2.09608	2.85955e-07
SH3BP5	0.152009	5.07452	2.95956e-07
AP001429.1	-0.761998	-1.68869	2.99106e-07
GRINA	-0.147891	6.64814	2.99231e-07
COX5A	-0.180065	6.16556	3.0091e-07
MFSD4B	-0.419334	3.71561	3.03072e-07
UIMC1	0.184634	4.71329	3.06914e-07
MIR616	-0.760312	-1.65835	3.08457e-07
CD9	-0.21122	3.06705	3.10846e-07
WHSC1L1	0.162122	7.11666	3.14315e-07
UFSP2	-0.282504	2.98292	3.16821e-07
C12orf49	0.165732	4.8797	3.24619e-07
HIST1H3B	1.8036	-2.17809	3.26252e-07
RP11-58A17.3	1.16903	-2.7892	3.2793e-07
BRI3	0.171831	4.60507	3.28053e-07
PSMB5	0.224885	4.9977	3.28209e-07
AHCYL1	-0.154027	6.10916	3.28347e-07
STON2	0.430064	0.163157	3.28956e-07
SETD4	-0.172314	4.09222	3.29138e-07
LINC01301	-0.484641	-0.261352	3.29864e-07
PROS1	0.262535	2.69426	3.31947e-07
SCG5	0.37534	0.890671	3.33729e-07
RP11-121C2.2	-0.248635	1.99233	3.3569e-07
RPL24P4	-0.260271	4.63618	3.38449e-07
ENDOG	0.296757	3.45012	3.39311e-07
RP11-712L6.5	1.14347	-2.7829	3.41604e-07
RP11-632K20.7	0.18235	3.49351	3.46105e-07
FGFR1	0.138103	6.91205	3.50492e-07
ETHE1	-0.175382	4.07998	3.51432e-07
CEP152	-0.152749	5.61802	3.53767e-07
RP11-95D17.1	0.29851	1.30365	3.55015e-07
CTB-131K11.1	-0.794408	-1.15996	3.5571e-07
SIGLEC22P	0.418943	0.197596	3.55949e-07
GPR183	0.186282	4.86447	3.59259e-07
RBM15B	0.166643	5.21233	3.61881e-07
BRIP1	0.162208	4.37283	3.61918e-07
CDC5L	0.143141	6.20506	3.62995e-07
RP11-578F21.10	0.2898	1.76824	3.63958e-07
CAMKK1	-0.263734	2.27017	3.65065e-07
C12orf57	-0.203955	3.42091	3.67157e-07
INSRR	1.88953	-3.94243	3.68273e-07
ANXA2	0.145461	6.48934	3.7112e-07
UTP14C	0.159246	4.3187	3.77165e-07
RP11-658F2.8	0.334828	2.49136	3.82746e-07
GRK5	0.310034	1.75172	3.84478e-07
RP11-468O2.1	-1.48856	-3.36635	3.8629e-07
BMP10	0.374661	0.791613	3.89261e-07
METTL14	0.177341	5.02908	3.93192e-07
RP11-154H12.3	0.512755	-0.548353	3.95259e-07
PIBF1	-0.184575	4.44194	3.96489e-07
KCTD9P1	-0.74237	-1.04693	3.97003e-07
CRY2	-0.174161	3.61765	3.97223e-07
EPDR1	0.178253	3.75245	3.97797e-07
SCFD1	-0.185935	4.26814	4.01369e-07
TAF9B	-0.230247	2.64168	4.02693e-07
NAPSA	-0.360814	0.778239	4.09156e-07
ALS2CR12	1.00191	-2.40735	4.14628e-07
C6orf226	0.429404	0.194443	4.24911e-07
DPF2	-0.181084	5.28876	4.27868e-07
HNRNPH1P1	0.456235	-0.152132	4.34716e-07
SDF4	0.148162	6.11178	4.35189e-07
SEPT1	0.511594	-0.193547	4.41202e-07
RP11-170N16.3	0.730375	-1.4033	4.41468e-07
SHQ1	0.189658	4.39697	4.42427e-07
CCNB1	0.141191	5.78256	4.44135e-07
APC	0.217641	4.68518	4.4503e-07
ANXA1	-0.204407	4.08958	4.47595e-07
TMEM147	-0.219812	4.29738	4.50465e-07
RPL17P50	-0.44892	0.115464	4.52801e-07
MPEG1	0.168106	5.82951	4.55196e-07
HAND2	0.943934	-2.14354	4.56418e-07
PGBD5	0.197243	3.18421	4.57886e-07
RP11-637C24.5	-1.56965	-3.59054	4.58907e-07
VSIG10	0.237042	2.38916	4.59192e-07
HDHD2	-0.152482	4.44408	4.60744e-07
FRA10AC1	-0.190214	4.50257	4.65134e-07
RP11-294J22.7	-1.08679	-2.66132	4.67285e-07
RP11-147I3.1	0.682235	-1.39791	4.72708e-07
CD55	-0.19093	3.8305	4.72742e-07
NUP155	-0.17935	6.06218	4.77102e-07
CDRT15P2	0.565151	-0.732698	4.79238e-07
GSTCD	0.17745	3.91556	4.80935e-07
FN3KRP	0.20395	4.50963	4.84129e-07
NUP50	0.140906	5.92604	4.85068e-07
HENMT1	0.176379	4.41054	4.85414e-07
RPL29P14	-1.22294	-3.06445	4.87942e-07
HSD3B7	0.277687	2.23334	4.95098e-07
RP11-809O17.1	0.237495	3.53271	4.96207e-07
RNF144B	-0.552035	-0.677909	4.97195e-07
DGCR8	0.164109	5.07273	4.97404e-07
APOOL	-0.181513	4.05898	4.9892e-07
PIK3R3	0.302158	1.31372	4.99784e-07
RP11-715F3.2	-0.935144	-2.28429	4.99796e-07
LRSAM1	-0.18783	4.18964	5.01344e-07
CDH23	0.242724	2.41113	5.02002e-07
RP11-250B2.3	-0.520799	-0.26047	5.03024e-07
MTATP6P1	0.208786	7.00292	5.08201e-07
RP11-192H23.8	0.458437	0.204468	5.13903e-07
RP11-115H15.2	-1.16537	-2.70388	5.21187e-07
XXYLT1	0.193504	3.41749	5.21245e-07
GAPDH	-0.13503	11.2241	5.29754e-07
RP11-437B10.1	-0.586673	-0.999194	5.32244e-07
SP7	0.756741	-1.55573	5.35278e-07
RP4-728D4.2	0.33168	0.952277	5.36229e-07
SNHG7	-0.206277	5.55937	5.36612e-07
HGSNAT	0.146386	5.75744	5.37713e-07
KDELR1	-0.146861	5.56213	5.38e-07
FLJ20021	0.308696	1.37888	5.4142e-07
TOMM22	0.185172	5.55949	5.42689e-07
SENP5	0.180749	4.55551	5.42897e-07
RP5-1014D13.2	-0.284443	1.57388	5.45309e-07
ZFAND3	-0.141921	5.82637	5.4757e-07
RHBDF1	-0.347074	1.92758	5.53241e-07
NCOR2	0.167001	8.30679	5.54296e-07
PIP5KL1	-0.278883	1.59384	5.57602e-07
ZNF615	-0.257275	1.88223	5.58529e-07
C1RL	-0.158467	4.57811	5.58654e-07
SEC22C	0.194524	4.42646	5.59393e-07
RP11-848G14.5	0.474418	-0.118178	5.59422e-07
CBFA2T2	-0.187583	4.09012	5.62461e-07
TLR8	0.383766	1.47902	5.62577e-07
FANCF	0.182661	3.80374	5.63023e-07
TGM2	-0.460623	0.117389	5.66436e-07
LBHD1	0.20084	3.56966	5.70104e-07
LEPROT	0.199061	4.38344	5.71216e-07
SVBP	0.236386	2.69745	5.71843e-07
SEMG1	0.368754	0.621401	5.75423e-07
BNIP3	-0.142254	6.34192	5.75769e-07
MSX2	0.328237	0.998221	5.78109e-07
TMEM30A	0.135893	7.87023	5.83694e-07
CNKSR1	-1.01786	-2.47376	5.88734e-07
HCCS	0.183023	3.61611	5.9014e-07
RP11-400F19.18	-0.544582	0.0501205	5.93603e-07
SSPO	-0.292782	1.38016	5.96307e-07
NOXA1	-0.384315	1.35743	5.98002e-07
NCL	0.120116	9.78899	6.16154e-07
DCUN1D3	-0.23271	2.61337	6.1796e-07
ABCA9	0.400597	0.338572	6.18309e-07
RPP25L	0.218551	3.59095	6.19002e-07
HCG11	0.194902	4.2441	6.25771e-07
BIRC5	0.155998	5.6513	6.41001e-07
PIGM	0.176748	4.69505	6.41897e-07
RP5-1007F24.1	0.7091	-1.18523	6.45117e-07
DYNLL1	0.177091	5.94396	6.50968e-07
CORO1A	-0.160117	8.56857	6.56967e-07
WDHD1	0.152683	5.36774	6.58152e-07
CYTH2	-0.197501	4.72619	6.64641e-07
LGALS8	0.167396	6.41593	6.71497e-07
CKAP2L	0.183619	4.1451	6.83088e-07
CALCOCO2	-0.140272	6.31164	6.84691e-07
LCMT2	0.216101	2.93404	6.85906e-07
TMED9	0.151951	6.488	6.86381e-07
RP11-45A17.3	-0.919309	-2.1125	6.8926e-07
GOLGA7	-0.172867	5.19897	6.90885e-07
FIBCD1	0.191701	5.25965	6.92873e-07
MYL5	-0.245665	2.23969	7.06873e-07
BRCC3	0.166837	4.39534	7.09153e-07
TCAP	0.517412	-0.600026	7.15186e-07
DRAP1	-0.175974	4.6909	7.16922e-07
NELFE	-0.155134	5.57648	7.21956e-07
ECE1	0.188022	4.5712	7.24946e-07
SP140	0.577414	-0.965598	7.2819e-07
TRIM21	0.207254	4.26008	7.30114e-07
SLC10A3	0.249375	2.74019	7.30615e-07
RP11-488L18.10	0.187234	3.78312	7.32421e-07
ZCRB1	-0.177428	4.23174	7.34539e-07
NFE2	0.143502	5.59377	7.3743e-07
TAS2R64P	-1.27932	-3.19009	7.3851e-07
C1orf123	-0.171398	3.879	7.39085e-07
RPL35A	-0.158539	8.88731	7.41088e-07
RFX3-AS1	-0.351516	0.716922	7.44273e-07
ZFR2	-0.360841	0.914277	7.45461e-07
CTD-2270P14.1	0.238797	2.93373	7.45687e-07
CCDC58	-0.185479	3.23948	7.47277e-07
MYH15	1.23309	-2.73826	7.48281e-07
SS18	0.14825	5.0394	7.59136e-07
DCTPP1	0.166562	5.11737	7.71109e-07
ABHD14B	0.165664	5.16519	7.74279e-07
LPCAT4	-0.159272	5.2979	7.76511e-07
CFAP97	0.178691	5.61605	7.77919e-07
RP11-420A23.1	-0.27525	1.95598	7.77983e-07
RPL7P7	-1.6852	-3.80156	7.79295e-07
PLA2G6	-0.157552	4.07058	7.80423e-07
TMEM198	0.840163	-1.99179	7.83442e-07
RP1-102G20.2	-2.83063	-4.85618	7.84143e-07
HIST1H1B	1.72243	-2.02517	7.8705e-07
RP11-504I13.2	-0.688919	-1.45766	7.87638e-07
ZNF236	-0.182681	4.0922	7.91679e-07
ADK	-0.142754	5.81905	7.93597e-07
PRMT6	0.231795	2.52257	8.02466e-07
CTA-384D8.33	0.564552	-0.888095	8.10641e-07
HK2	-0.167159	7.92807	8.11762e-07
LRIG1	0.169521	3.81771	8.17055e-07
COPB1	-0.131917	6.44922	8.19907e-07
MFSD12	-0.157719	5.96851	8.19977e-07
CIB3	0.185191	3.30571	8.20788e-07
BET1	-0.224863	3.76432	8.40607e-07
VTI1B	0.189597	3.81088	8.48423e-07
GNPTAB	0.160577	5.31865	8.55087e-07
SOCS4	0.22133	4.68482	8.56619e-07
DYM	-0.165778	5.4685	8.57072e-07
GAPT	0.290097	1.8867	8.63557e-07
FLJ37035	0.695493	-1.29379	8.6853e-07
MFSD2A	-0.206845	3.94048	8.72146e-07
RIPK1	0.165712	4.30898	8.75778e-07
CBWD2	-0.148907	5.00719	8.76435e-07
CPSF2	0.161935	5.95271	8.83756e-07
ZC3H4	0.136904	5.6856	8.86374e-07
KIF23	0.155326	4.92315	8.86848e-07
CHD4	0.120835	7.76213	8.90124e-07
METTL21B	0.197081	3.20209	8.90638e-07
FKBP8	-0.138098	7.97142	8.95217e-07
ZBTB12	0.184349	4.06014	8.97791e-07
PAPD4	-0.142064	5.83011	8.97914e-07
ALMS1	-0.237822	3.81275	8.9914e-07
SPATC1	0.28591	2.91995	9.02285e-07
BLOC1S4	0.171227	3.91894	9.05761e-07
ZC3H14	0.157395	4.95663	9.11376e-07
MIF4GD	0.188368	3.44166	9.19539e-07
PLAU	-0.145196	6.13427	9.26287e-07
ATF3	-0.268103	2.52113	9.27338e-07
RP11-466F5.8	-0.388439	0.447371	9.27774e-07
FOXK1	-0.144266	6.02597	9.34038e-07
POC1A	0.216207	4.33758	9.43264e-07
PSMG3-AS1	0.263089	2.29778	9.47985e-07
KANSL3	-0.1513	4.68814	9.48722e-07
TP53I13	0.215546	4.23889	9.58776e-07
NAF1	0.165964	3.68371	9.59063e-07
PRIMPOL	0.176017	3.50709	9.659e-07
COG8	0.161093	4.42422	9.68065e-07
AKR1C3	-0.784514	-1.80747	9.77133e-07
DNAJC3	0.148313	5.27484	9.89943e-07
ZSCAN16-AS1	0.193594	3.07501	9.94807e-07
__no_feature	-0.140413	16.8202	1.00564e-06
PRDM8	-0.204399	2.72964	1.00824e-06
CDC7	0.154352	4.50951	1.00928e-06
PPP1R9B	0.13726	7.19296	1.02426e-06
BAG2	0.148659	5.14679	1.0247e-06
NR2F1	0.227818	3.47445	1.02637e-06
FAM177A1	0.245708	2.68775	1.03054e-06
CXorf40A	0.210475	3.06526	1.03537e-06
LINC01165	0.64727	-1.28663	1.03873e-06
TOMM20P4	-0.270372	1.5715	1.04094e-06
PAF1	0.168267	5.55349	1.04387e-06
SFXN5	0.22024	3.05353	1.04642e-06
ATP2B4	0.14804	6.94458	1.05454e-06
BTAF1	-0.165732	6.54433	1.06125e-06
NTMT1	0.170581	3.94262	1.07054e-06
RPL3	-0.170152	11.2059	1.07142e-06
AP5B1	0.18758	5.72581	1.08526e-06
DCXR	-0.168358	4.2101	1.09195e-06
ZNF493	-0.175486	4.8633	1.0962e-06
WHAMMP2	0.181452	4.47591	1.10083e-06
DUSP2	-0.225723	2.43666	1.10273e-06
YIPF6	-0.176438	3.85767	1.10554e-06
BAHCC1	0.144674	7.48966	1.11477e-06
CTD-3193O13.12	-0.667148	-0.0940087	1.11505e-06
TDRD7	0.193104	3.9743	1.12853e-06
FPR1	0.899393	-1.8195	1.13194e-06
SRP14	-0.135441	6.59006	1.13827e-06
RASSF2	0.125032	8.43724	1.14e-06
CBR1	0.191167	4.28587	1.14527e-06
SORT1	0.159716	4.238	1.14911e-06
OGT	-0.140759	8.16544	1.15033e-06
C9orf116	0.413695	0.0422516	1.1514e-06
RP5-881P19.7	-0.819391	-2.04438	1.16629e-06
BTBD19	-0.634314	-0.942732	1.16947e-06
HLA-DQB1	-0.25015	1.94729	1.19049e-06
MYD88	0.162308	4.88721	1.19213e-06
ZEB2	0.133927	7.73146	1.19665e-06
SNORA38	-1.03963	-2.55621	1.20299e-06
HK3	0.24343	3.6056	1.20951e-06
ATOH8	0.647484	-1.08548	1.22032e-06
ACTR5	-0.170326	3.57165	1.22966e-06
RP11-421M1.8	-0.641924	-1.2496	1.2308e-06
BCL6	-0.201628	3.6826	1.23363e-06
SRBD1	0.188104	3.50791	1.23381e-06
THAP12	0.167071	4.97773	1.23403e-06
HPS3	0.15609	5.28559	1.23967e-06
CTDNEP1	0.167335	5.22509	1.24568e-06
ENG	0.166409	4.67279	1.26048e-06
ACSL3	0.163144	4.76832	1.27105e-06
GPT2	-0.164343	5.9886	1.28279e-06
ANKRD12	0.169278	5.67059	1.2886e-06
NISCH	0.119458	6.6291	1.28947e-06
PYCARD	0.173587	6.04981	1.29195e-06
CCT8P1	-0.280279	1.30353	1.29425e-06
TAF1B	0.177553	3.76124	1.29658e-06
CTD-2619J13.14	0.316805	2.33757	1.29723e-06
RP11-445P17.8	-0.615117	-1.18224	1.30474e-06
HCG4P3	-0.625896	-1.09778	1.3066e-06
TMX3	0.148985	6.29763	1.31465e-06
LTB4R	0.160086	4.9552	1.31543e-06
RP11-229D13.3	-0.429711	0.343574	1.31847e-06
CDK18	-0.299445	2.1232	1.34977e-06
CTSLP2	0.385599	0.507662	1.35197e-06
BET1L	0.155377	4.9448	1.35492e-06
CARD19	-0.153587	4.26461	1.35879e-06
CHMP4BP1	-1.41373	-3.25231	1.36455e-06
CTD-2083E4.7	-0.545315	-0.853229	1.36771e-06
CTD-3105H18.14	1.33682	-3.12316	1.36834e-06
PTPRN2	0.175916	3.72963	1.37316e-06
SNORD116-27	-1.93057	-4.21646	1.39673e-06
NCK1-AS1	-0.24952	1.78012	1.39867e-06
HOXC4	0.188789	4.94393	1.41047e-06
CTB-139P11.2	-0.726914	-1.18713	1.4122e-06
UBR5-AS1	-0.220949	2.49478	1.41292e-06
TRUB2	0.173842	4.36137	1.41866e-06
RN7SL2	-0.934005	4.94719	1.43554e-06
LRRC8B	0.190152	3.33571	1.46105e-06
UBL7	-0.170481	4.15939	1.47355e-06
GLUD1	-0.118589	7.11249	1.47849e-06
ARPC2	-0.118569	7.819	1.49686e-06
AL133243.1	-0.360115	0.655594	1.49918e-06
CRIP3	0.391052	0.241044	1.50318e-06
PIM3	-0.155531	4.53422	1.50555e-06
TMEM119	0.415706	0.0749943	1.52147e-06
CTC-490E21.11	0.34421	1.29654	1.52811e-06
EBF3	0.175763	4.96589	1.53741e-06
RPS2P46	-0.179897	5.44038	1.53865e-06
SIGLEC9	0.468075	-0.420246	1.54851e-06
FXR2	-0.164119	4.55081	1.55145e-06
CTD-2165H16.3	0.567575	-0.951335	1.56304e-06
TMEM9B-AS1	-0.358837	0.784655	1.56319e-06
RP11-104F15.9	-1.63806	-3.82839	1.57356e-06
C19orf35	0.174262	3.5587	1.57608e-06
HIST1H2BK	0.205095	2.61121	1.57647e-06
WSB1	-0.123866	6.85883	1.60533e-06
MLC1	0.136634	6.92074	1.60564e-06
RP11-385D13.3	-0.776671	-1.72922	1.60641e-06
DLGAP4	0.144755	5.08063	1.60668e-06
PPIEL	-0.89235	-2.35158	1.60844e-06
ARL14EP	0.167788	4.34653	1.60906e-06
RNASET2	-0.174444	7.22434	1.61863e-06
ISCU	-0.159135	5.48624	1.61951e-06
SPOPL	0.18325	4.04206	1.62515e-06
AIMP2	0.152708	4.50373	1.62636e-06
EGOT	0.370585	0.87555	1.63053e-06
BLACE	0.68698	-1.53865	1.65209e-06
AP006621.5	0.249583	1.98982	1.65233e-06
MIR98	-1.3089	-3.28984	1.65295e-06
ALDH18A1	0.12973	5.97153	1.65318e-06
ZFYVE28	-0.214684	3.67809	1.65399e-06
IMPG2	0.810171	-1.65305	1.66685e-06
PHACTR4	0.160752	4.50231	1.67426e-06
PSAP	-0.134628	8.72937	1.67656e-06
TVP23B	-0.168481	4.07636	1.68454e-06
PPM1F	0.146034	5.70388	1.6906e-06
ENO1-IT1	-0.336154	1.35231	1.69398e-06
FAM72D	0.166054	3.7706	1.70372e-06
RBM33	0.152602	6.64712	1.7113e-06
AXIN1	0.155766	5.65082	1.71231e-06
YY1	0.127291	6.60594	1.73912e-06
RNA5SP195	-0.945418	-2.40104	1.75364e-06
PANO1	0.615417	-1.03278	1.75373e-06
CNPY4	0.213724	2.60435	1.77434e-06
RBBP6	0.124999	6.43029	1.78192e-06
TAF9BP1	4.22734	-5.23499	1.79823e-06
PGAM1P6	-1.35432	-3.45858	1.80702e-06
NSRP1	0.204269	4.84704	1.81595e-06
CSF2RB	0.186252	2.99238	1.81646e-06
PPP4R1	0.176041	4.14028	1.82335e-06
TIFAB	0.147913	5.77805	1.83755e-06
RSRP1	-0.129536	7.08356	1.83821e-06
GABPA	0.13977	5.08178	1.84095e-06
RP11-138C9.1	-0.342186	1.31867	1.86584e-06
DDX60	-0.165903	4.00364	1.8913e-06
METRNL	0.143255	5.21631	1.89999e-06
TUBGCP6	0.201945	5.72863	1.90341e-06
RP11-582E3.6	0.261954	1.87102	1.92647e-06
SNX19	0.191559	4.40146	1.96123e-06
SOX18	0.334641	0.930875	1.96331e-06
APRT	-0.140855	5.8154	1.98504e-06
YBX1	-0.124555	9.54082	2.00923e-06
AC000068.5	-0.981335	-2.5454	2.02168e-06
MRPS2	0.148629	4.61449	2.03687e-06
TOPORS	0.155916	4.30637	2.04926e-06
PLCL2	0.327484	0.808913	2.05022e-06
MLEC	0.112258	7.67352	2.0547e-06
GPBP1	0.14181	6.1036	2.05558e-06
MYL12A	0.143629	7.40592	2.06584e-06
INPP5B	-0.160406	4.83104	2.10256e-06
RP11-156E6.1	-0.31797	1.19222	2.10454e-06
HBS1L	-0.135877	5.61492	2.10982e-06
C7orf26	0.190495	3.38631	2.11128e-06
CTTNBP2NL	0.302424	2.28593	2.11963e-06
DENND5B	0.177561	4.08322	2.14043e-06
BORCS8	-0.235678	3.30162	2.14085e-06
DDB2	-0.156703	5.7953	2.14222e-06
SEMA6A	0.310089	1.42646	2.14858e-06
ATAD1	-0.151797	4.98699	2.15132e-06
AC009404.2	0.237409	2.96265	2.1821e-06
CHAF1B	0.157404	4.17329	2.19003e-06
CEP162	0.187358	3.39272	2.19965e-06
ATP5G3	-0.127995	6.74252	2.20634e-06
SH3KBP1	-0.128381	7.29276	2.21329e-06
RP11-566K19.6	0.220454	2.83012	2.218e-06
CTDSPL2	0.159436	5.76885	2.25111e-06
ARHGEF7	-0.135026	6.07265	2.25519e-06
VTI1A	0.156784	4.60409	2.25578e-06
TSSC4	0.221459	3.44122	2.29376e-06
RP11-141B14.2	-1.65818	-3.81472	2.29549e-06
ZMIZ1-AS1	-0.339657	0.831816	2.29694e-06
BPI	0.187048	4.91442	2.31685e-06
ABCE1	-0.137467	6.43083	2.32346e-06
DDX24	0.131517	6.86197	2.33095e-06
SIGLEC6	0.218212	3.74678	2.33986e-06
CCDC96	0.416187	0.271286	2.36113e-06
SRSF10P1	-5.81996	-5.55661	2.37392e-06
IRF5	0.138849	4.96664	2.37926e-06
ATP8B1	0.246173	2.03382	2.3815e-06
RP11-298I3.6	0.407734	0.779845	2.38221e-06
PIKFYVE	0.134436	6.17087	2.3884e-06
CCDC14	0.139592	6.47249	2.39091e-06
SDHAP3	0.247892	2.26735	2.39506e-06
PRC1	0.135969	6.27709	2.39924e-06
BCAS2	0.156076	4.05933	2.41881e-06
CTD-2561J22.2	0.234113	2.0506	2.42535e-06
SLC39A13	-0.171558	3.47264	2.42698e-06
ELAC1	0.302335	1.22915	2.43321e-06
SRRD	-0.175758	3.6637	2.43592e-06
CCDC43	0.154078	4.60942	2.44335e-06
SNHG17	-0.188264	4.2625	2.45787e-06
RC3H1-IT1	-1.24669	-2.52191	2.48151e-06
ASCL2	0.343889	0.990379	2.49029e-06
SDCBP	-0.141194	6.82317	2.5063e-06
PSMC4	-0.140358	5.55246	2.55233e-06
MRPS16	0.140167	5.4506	2.56095e-06
C16orf87	-0.16028	3.76641	2.5756e-06
MAP1A	0.450464	0.2563	2.57642e-06
ZNF564	-0.700882	-1.73285	2.5819e-06
DCTN1	-0.137379	6.43981	2.60672e-06
GAL3ST2	0.728365	-1.4733	2.60957e-06
CTC-303L1.2	1.08175	-2.80248	2.61057e-06
RAB9A	0.185688	3.49461	2.62884e-06
SPATA5	-0.219387	2.80429	2.64836e-06
TADA2B	0.15412	4.21036	2.65338e-06
HEXIM1	0.137977	5.44292	2.67632e-06
PRPF40B	-0.249893	2.30986	2.69625e-06
CIT	0.150156	6.19521	2.70186e-06
MPC2	-0.170768	4.76358	2.71017e-06
GCAT	-0.182818	2.90837	2.71124e-06
RP11-498C9.4	-0.552151	-1.00865	2.74795e-06
POLR2A	-0.144828	7.32093	2.75892e-06
HMGA1	-0.125509	8.09499	2.76522e-06
PRKAB2	-0.178077	4.17675	2.77451e-06
C10orf35	0.248208	2.11136	2.79139e-06
HEBP1	0.178736	3.92942	2.80687e-06
CCDC134	0.252883	2.33397	2.81347e-06
ATL2	0.176631	5.23696	2.84635e-06
BRCA2	0.192078	5.27635	2.90027e-06
CRLF1	-1.47061	-3.61415	2.91737e-06
GGA2	0.124456	7.68909	2.93931e-06
PSMD1	0.134667	5.59075	2.94202e-06
STXBP5	0.169159	5.31406	2.95794e-06
C1RL-AS1	0.225311	3.8963	2.97406e-06
IL12RB1	-0.175574	3.40561	2.994e-06
PLAC8L1	1.22912	-2.55723	3.0578e-06
BRE	-0.182026	3.73059	3.0655e-06
TGIF1	-0.168488	4.69112	3.07224e-06
PLVAP	0.794748	-2.04244	3.07532e-06
BBS4	-0.185236	2.88452	3.07556e-06
PIGV	0.188054	3.27497	3.07739e-06
CLPX	-0.13248	5.47455	3.1062e-06
TNFSF9	-0.187679	5.19909	3.11382e-06
LINC00211	0.317319	0.889304	3.14832e-06
NCR3	-0.721691	-1.84543	3.16816e-06
MMP17	-0.143741	5.59805	3.20213e-06
ZNF843	1.18659	-2.77615	3.23369e-06
RPL10A	-0.123297	9.67948	3.24701e-06
ARFIP1	0.150844	4.0788	3.24714e-06
RP11-862L9.2	0.706102	-1.72217	3.27965e-06
SSRP1	-0.132818	7.48199	3.29738e-06
ALG3	-0.152371	4.75089	3.29868e-06
AC000123.2	0.27986	2.36997	3.30056e-06
MON1B	0.134138	5.71871	3.3185e-06
RP11-996F15.2	0.408381	0.135514	3.31909e-06
USB1	0.167901	4.26192	3.34591e-06
CALN1	0.336646	0.566808	3.37553e-06
ACVR2B	-0.218511	3.74872	3.37981e-06
ERICH2	5.91349	-5.4277	3.38672e-06
TMEM198B	0.202156	4.6407	3.39087e-06
LRRC58	0.157815	6.30171	3.39163e-06
[truncated: 54,312 more rows]
